# Supplementary material for: (η6-Benzene)­dichlorido­(chloro­dicyclo­hexyl­phosphane-κP)ruthenium(II) chloro­form monosolvate
Source: Acta Crystallogr Sect E Struct Rep Online. 2014 Jun 11;70(Pt 7):m255. doi: 10.1107/S1600536814012975 (PMC4120624; doi:10.1107/S1600536814012975)
Supplement: Supplementary file 1 [file e-70-0m255-sup1.cif]

##############################################################################
#                                                                            #
# This CIF contains the data in a paper accepted for publication in          #
# Acta Crystallographica Section E. It conforms to the requirements of       #
# Notes for Authors for Acta Crystallographica Section E, and has been       #
# peer reviewed under the auspices of the IUCr Commission on Journals.       #
#                                                                            #
# Full details of the Crystallographic Information File format               #
# are given in the paper "The Crystallographic Information File (CIF):       #
# a New Standard Archive File for Crystallography" by S. R. Hall, F. H.      #
# Allen and I. D. Brown [Acta Cryst. (1991), A47, 655-685].                  #
#                                                                            #
# The current version of the core CIF dictionary is obtainable from          #
# ftp://ftp.iucr.org/pub/cif_core.dic.                                       #
#                                                                            #
# Software is freely available for graphical display of the structure(s)     #
# in this CIF. For information consult the CIF software page                 #
# http://www.iucr.org/resources/cif/software.                                #
#                                                                            #
# This file may be used for bona fide research purposes within the           #
# scientific community so long as proper attribution is given to the journal # 
# article from which it was obtained.                                        #
#                                                                            #
##############################################################################
data_I
_audit_creation_method     SHELXL-97
_database_code_depnum_ccdc_archive     'CCDC 1006720'
_chemical_name_systematic
;
(\h^6^-Benzene)dichlorido(chlorodicyclohexylphosphane-\k<i>P</i>)ruthenium(II)
chloroform monosolvate
;
_chemical_name_common     ?
_chemical_formula_moiety     'C18 H28 Cl3 P Ru, C H Cl3'
_chemical_formula_sum     'C19 H29 Cl6 P Ru'
_chemical_formula_iupac     '[Ru Cl2 (C6 H6) (C12 H22 Cl P)], C H Cl3'
_chemical_formula_weight     602.16
_chemical_melting_point     ?
_symmetry_cell_setting     monoclinic
_symmetry_space_group_name_H-M     'P 21/n'
_space_group_name_Hall     '-P 2yn'
loop_
    _symmetry_equiv_pos_as_xyz
    'x, y, z'
    '-x+1/2, y+1/2, -z+1/2'
    '-x, -y, -z'
    'x-1/2, -y-1/2, z-1/2'
_cell_length_a     7.97170(10)
_cell_length_b     16.3020(2)
_cell_length_c     18.0602(3)
_cell_angle_alpha     90.00
_cell_angle_beta     91.2440(10)
_cell_angle_gamma     90.00
_cell_volume     2346.45(6)
_cell_formula_units_Z     4
_cell_measurement_reflns_used     9877
_cell_measurement_theta_min     2.26
_cell_measurement_theta_max     27.90
_cell_measurement_temperature     150(2)
_exptl_crystal_description     prism
_exptl_crystal_colour     orange
_exptl_crystal_size_max     0.36
_exptl_crystal_size_mid     0.22
_exptl_crystal_size_min     0.11
_exptl_crystal_density_diffrn     1.705
_exptl_crystal_density_meas     ?
_exptl_crystal_density_method     'not measured'
_exptl_crystal_F_000     1216
_exptl_absorpt_coefficient_mu     1.424
_exptl_absorpt_correction_type     multi-scan
_exptl_absorpt_process_details     '(SADABS; Bruker, 2008)'
_exptl_absorpt_correction_T_min     0.630
_exptl_absorpt_correction_T_max     0.859
_exptl_special_details     ?
_diffrn_ambient_temperature     150(2)
_diffrn_radiation_type     MoK\a
_diffrn_radiation_wavelength     0.71073
_diffrn_radiation_source     'fine-focus sealed tube'
_diffrn_radiation_monochromator     'curved graphite'
_diffrn_measurement_device_type     'Bruker Kappa APEXII DUO'
_diffrn_measurement_method     'omega scans'
_diffrn_detector_area_resol_mean     8.3333
_diffrn_reflns_number     37052
_diffrn_reflns_av_R_equivalents     0.0309
_diffrn_reflns_av_sigmaI/netI     0.0193
_diffrn_reflns_theta_min     1.68
_diffrn_reflns_theta_max     27.92
_diffrn_reflns_theta_full     27.92
_diffrn_measured_fraction_theta_max     1.000
_diffrn_measured_fraction_theta_full     1.000
_diffrn_reflns_limit_h_min     -10
_diffrn_reflns_limit_h_max     10
_diffrn_reflns_limit_k_min     -21
_diffrn_reflns_limit_k_max     21
_diffrn_reflns_limit_l_min     -23
_diffrn_reflns_limit_l_max     23
_diffrn_standards_number     ?
_diffrn_standards_interval_count     ?
_diffrn_standards_interval_time     ?
_diffrn_standards_decay_%     ?
_refine_special_details
;
Refinement of <i>F</i>^2^ against ALL reflections. The weighted <i>R</i>-factor
<i>wR</i> and goodness of fit <i>S</i> are based on <i>F</i>^2^, conventional
<i>R</i>-factors <i>R</i> are based on <i>F</i>, with <i>F</i> set to zero for
negative <i>F</i>^2^. The threshold expression of <i>F</i>^2^ >
\s(<i>F</i>^2^) is used only for calculating <i>R</i>-factors(gt) <i>etc</i>.
and is not relevant to the choice of reflections for refinement.
<i>R</i>-factors based on <i>F</i>^2^ are statistically about twice as large
as those based on <i>F</i>, and <i>R</i>- factors based on ALL data will be
even larger.
;
_reflns_number_total     5619
_reflns_number_gt     4963
_reflns_threshold_expression     I>2\s(I)
_refine_ls_structure_factor_coef     Fsqd
_refine_ls_matrix_type     full
_refine_ls_R_factor_all     0.0250
_refine_ls_R_factor_gt     0.0194
_refine_ls_wR_factor_gt     0.0453
_refine_ls_wR_factor_ref     0.0475
_refine_ls_goodness_of_fit_ref     1.048
_refine_ls_restrained_S_all     1.048
_refine_ls_number_reflns     5619
_refine_ls_number_parameters     244
_refine_ls_number_restraints     0
_refine_ls_hydrogen_treatment     constr
_refine_ls_weighting_scheme     calc
_refine_ls_weighting_details
         'calc w=1/[\s^2^(Fo^2^)+(0.0187P)^2^+1.4791P] where P=(Fo^2^+2Fc^2^)/3'
_atom_sites_solution_hydrogens     geom
_atom_sites_solution_primary     direct
_atom_sites_solution_secondary     difmap
_refine_ls_shift/su_max     0.001
_refine_ls_shift/su_mean     0.000
_refine_diff_density_max     0.407
_refine_diff_density_min     -0.365
_refine_ls_extinction_method     none
_refine_ls_extinction_coef     ?
loop_
    _atom_type_symbol
    _atom_type_description
    _atom_type_scat_dispersion_real
    _atom_type_scat_dispersion_imag
    _atom_type_scat_source
    'C' 'C' 0.0033 0.0016
                         'International Tables Vol C Tables 4.2.6.8 and 6.1.1.4'
    'H' 'H' 0.0000 0.0000
                         'International Tables Vol C Tables 4.2.6.8 and 6.1.1.4'
    'P' 'P' 0.1023 0.0942
                         'International Tables Vol C Tables 4.2.6.8 and 6.1.1.4'
    'Cl' 'Cl' 0.1484 0.1585
                         'International Tables Vol C Tables 4.2.6.8 and 6.1.1.4'
    'Ru' 'Ru' -1.2594 0.8363
                         'International Tables Vol C Tables 4.2.6.8 and 6.1.1.4'
_computing_data_collection     'APEX2 (Bruker, 2011)'
_computing_cell_refinement     'SAINT (Bruker, 2009)'
_computing_data_reduction     'SAINT (Bruker, 2009)'
_computing_structure_solution     'SHELXS97 (Sheldrick, 2008)'
_computing_structure_refinement     'SHELXL97 (Sheldrick, 2008)'
_computing_molecular_graphics     'XP in SHELXTL (Sheldrick, 2008)'
_computing_publication_material     'SHELXL97 (Sheldrick, 2008)'
loop_
    _atom_site_type_symbol
    _atom_site_label
    _atom_site_fract_x
    _atom_site_fract_y
    _atom_site_fract_z
    _atom_site_U_iso_or_equiv
    _atom_site_adp_type
    _atom_site_calc_flag
    _atom_site_refinement_flags
    _atom_site_occupancy
    _atom_site_symmetry_multiplicity
    _atom_site_disorder_assembly
    _atom_site_disorder_group
    C C1 -0.2498(2) 0.37279(11) 0.04879(10) 0.0223(4) Uani d . 1 1 . .
    H H1 -0.3279 0.3746 0.0083 0.027 Uiso calc R 1 1 . .
    C C2 -0.2406(2) 0.30292(11) 0.09373(10) 0.0227(4) Uani d . 1 1 . .
    H H2 -0.3181 0.2592 0.0863 0.027 Uiso calc R 1 1 . .
    C C3 -0.1149(2) 0.29763(11) 0.15045(10) 0.0230(4) Uani d . 1 1 . .
    H H3 -0.1069 0.2501 0.1808 0.028 Uiso calc R 1 1 . .
    C C4 -0.0024(2) 0.36315(11) 0.16134(10) 0.0231(4) Uani d . 1 1 . .
    H H4 0.0864 0.3585 0.1970 0.028 Uiso calc R 1 1 . .
    C C5 -0.0212(2) 0.43653(11) 0.11906(10) 0.0235(4) Uani d . 1 1 . .
    H H5 0.0498 0.4822 0.1291 0.028 Uiso calc R 1 1 . .
    C C6 -0.1430(2) 0.44123(11) 0.06332(10) 0.0227(4) Uani d . 1 1 . .
    H H6 -0.1552 0.4900 0.0349 0.027 Uiso calc R 1 1 . .
    C C7 0.2490(2) 0.14568(10) 0.07869(9) 0.0160(3) Uani d . 1 1 . .
    H H7 0.3484 0.1741 0.0577 0.019 Uiso calc R 1 1 . .
    C C8 0.2460(2) 0.16860(11) 0.16112(9) 0.0211(3) Uani d . 1 1 . .
    H H8A 0.2381 0.2290 0.1661 0.025 Uiso calc R 1 1 . .
    H H8B 0.1456 0.1442 0.1837 0.025 Uiso calc R 1 1 . .
    C C9 0.4035(2) 0.13820(11) 0.20233(10) 0.0238(4) Uani d . 1 1 . .
    H H9A 0.5032 0.1664 0.1828 0.029 Uiso calc R 1 1 . .
    H H9B 0.3958 0.1518 0.2556 0.029 Uiso calc R 1 1 . .
    C C10 0.4238(2) 0.04591(11) 0.19335(11) 0.0276(4) Uani d . 1 1 . .
    H H10A 0.5280 0.0278 0.2193 0.033 Uiso calc R 1 1 . .
    H H10B 0.3280 0.0174 0.2160 0.033 Uiso calc R 1 1 . .
    C C11 0.4316(2) 0.02332(11) 0.11175(11) 0.0260(4) Uani d . 1 1 . .
    H H11A 0.4399 -0.0370 0.1070 0.031 Uiso calc R 1 1 . .
    H H11B 0.5337 0.0476 0.0905 0.031 Uiso calc R 1 1 . .
    C C12 0.2773(2) 0.05349(10) 0.06779(10) 0.0205(3) Uani d . 1 1 . .
    H H12A 0.1771 0.0231 0.0840 0.025 Uiso calc R 1 1 . .
    H H12B 0.2924 0.0421 0.0145 0.025 Uiso calc R 1 1 . .
    C C13 0.0709(2) 0.13975(10) -0.06377(9) 0.0161(3) Uani d . 1 1 . .
    H H13 0.0799 0.0791 -0.0565 0.019 Uiso calc R 1 1 . .
    C C14 -0.0879(2) 0.15535(10) -0.11130(10) 0.0200(3) Uani d . 1 1 . .
    H H14A -0.1863 0.1318 -0.0865 0.024 Uiso calc R 1 1 . .
    H H14B -0.1060 0.2152 -0.1166 0.024 Uiso calc R 1 1 . .
    C C15 -0.0711(2) 0.11651(12) -0.18795(10) 0.0270(4) Uani d . 1 1 . .
    H H15A -0.0682 0.0561 -0.1828 0.032 Uiso calc R 1 1 . .
    H H15B -0.1705 0.1310 -0.2190 0.032 Uiso calc R 1 1 . .
    C C16 0.0864(3) 0.14489(13) -0.22631(10) 0.0305(4) Uani d . 1 1 . .
    H H16A 0.0799 0.2047 -0.2356 0.037 Uiso calc R 1 1 . .
    H H16B 0.0953 0.1167 -0.2746 0.037 Uiso calc R 1 1 . .
    C C17 0.2405(2) 0.12592(12) -0.17829(10) 0.0246(4) Uani d . 1 1 . .
    H H17A 0.3422 0.1453 -0.2035 0.030 Uiso calc R 1 1 . .
    H H17B 0.2503 0.0658 -0.1715 0.030 Uiso calc R 1 1 . .
    C C18 0.2299(2) 0.16729(10) -0.10279(9) 0.0193(3) Uani d . 1 1 . .
    H H18A 0.2282 0.2276 -0.1092 0.023 Uiso calc R 1 1 . .
    H H18B 0.3298 0.1528 -0.0720 0.023 Uiso calc R 1 1 . .
    C C19 0.4349(2) 0.38768(11) 0.85956(10) 0.0222(4) Uani d . 1 1 . .
    H H19 0.3475 0.3760 0.8970 0.027 Uiso calc R 1 1 . .
    Cl Cl1 0.01613(5) 0.35589(2) -0.08323(2) 0.01901(8) Uani d . 1 1 . .
    Cl Cl2 0.30706(5) 0.34441(2) 0.04619(2) 0.02103(9) Uani d . 1 1 . .
    Cl Cl3 -0.12314(5) 0.11221(2) 0.07235(2) 0.02052(8) Uani d . 1 1 . .
    Cl Cl4 0.54297(6) 0.47752(3) 0.88609(3) 0.03089(10) Uani d . 1 1 . .
    Cl Cl5 0.57325(6) 0.30361(3) 0.85639(3) 0.03164(11) Uani d . 1 1 . .
    Cl Cl6 0.33498(7) 0.40171(4) 0.77265(3) 0.03799(12) Uani d . 1 1 . .
    P P1 0.06247(5) 0.18613(2) 0.02855(2) 0.01377(8) Uani d . 1 1 . .
    Ru Ru1 0.007356(16) 0.324634(7) 0.046687(7) 0.01356(4) Uani d . 1 1 . .
loop_
    _atom_site_aniso_label
    _atom_site_aniso_U_11
    _atom_site_aniso_U_22
    _atom_site_aniso_U_33
    _atom_site_aniso_U_12
    _atom_site_aniso_U_13
    _atom_site_aniso_U_23
    C1 0.0154(8) 0.0266(9) 0.0251(9) 0.0050(7) 0.0032(7) -0.0038(7)
    C2 0.0166(8) 0.0240(8) 0.0279(9) -0.0015(7) 0.0095(7) -0.0046(7)
    C3 0.0270(9) 0.0234(8) 0.0190(8) 0.0043(7) 0.0099(7) 0.0008(7)
    C4 0.0251(9) 0.0275(9) 0.0170(8) 0.0056(7) 0.0010(7) -0.0062(7)
    C5 0.0250(9) 0.0204(8) 0.0253(9) 0.0017(7) 0.0054(7) -0.0085(7)
    C6 0.0232(9) 0.0191(8) 0.0260(9) 0.0067(7) 0.0067(7) -0.0004(7)
    C7 0.0141(7) 0.0165(7) 0.0173(8) 0.0005(6) -0.0004(6) 0.0005(6)
    C8 0.0222(8) 0.0236(8) 0.0176(8) 0.0027(7) -0.0016(7) -0.0017(7)
    C9 0.0224(9) 0.0273(9) 0.0213(9) -0.0005(7) -0.0066(7) 0.0002(7)
    C10 0.0218(9) 0.0260(9) 0.0344(10) -0.0004(7) -0.0097(8) 0.0074(8)
    C11 0.0202(9) 0.0197(8) 0.0378(10) 0.0045(7) -0.0052(8) -0.0008(8)
    C12 0.0206(8) 0.0159(8) 0.0248(9) 0.0015(6) -0.0029(7) -0.0004(7)
    C13 0.0174(8) 0.0145(7) 0.0165(8) -0.0002(6) 0.0008(6) -0.0024(6)
    C14 0.0196(8) 0.0189(8) 0.0213(8) -0.0024(6) -0.0035(7) -0.0011(6)
    C15 0.0309(10) 0.0306(10) 0.0192(9) -0.0067(8) -0.0079(7) 0.0000(7)
    C16 0.0403(11) 0.0340(10) 0.0171(9) -0.0065(9) -0.0011(8) 0.0025(8)
    C17 0.0279(9) 0.0283(9) 0.0178(8) 0.0010(8) 0.0057(7) -0.0024(7)
    C18 0.0196(8) 0.0216(8) 0.0168(8) 0.0000(6) 0.0015(6) -0.0015(6)
    C19 0.0174(8) 0.0282(9) 0.0210(8) 0.0003(7) 0.0000(7) 0.0001(7)
    Cl1 0.02313(19) 0.01688(18) 0.01704(19) -0.00012(15) 0.00118(15) 0.00162(14)
    Cl2 0.01470(18) 0.02085(19) 0.0275(2) -0.00415(15) 0.00011(16) -0.00070(16)
    Cl3 0.01850(18) 0.01891(19) 0.0243(2) -0.00493(15) 0.00428(15) 0.00082(15)
    Cl4 0.0287(2) 0.0250(2) 0.0388(3) -0.00293(18) -0.0043(2) -0.00117(19)
    Cl5 0.0251(2) 0.0273(2) 0.0425(3) 0.00382(18) 0.0000(2) -0.0002(2)
    Cl6 0.0334(3) 0.0535(3) 0.0266(2) 0.0079(2) -0.0096(2) -0.0028(2)
    P1 0.01298(18) 0.01378(18) 0.01459(19) -0.00112(15) 0.00104(15) -0.00075(15)
    Ru1 0.01285(6) 0.01339(6) 0.01447(6) -0.00015(5) 0.00123(5) -0.00095(5)
_geom_special_details
;
All e.s.d.'s (except the e.s.d. in the dihedral angle between two l.s. planes)
are estimated using the full covariance matrix. The cell e.s.d.'s are taken
into account individually in the estimation of e.s.d.'s in distances, angles
and torsion angles; correlations between e.s.d.'s in cell parameters are only
used when they are defined by crystal symmetry. An approximate (isotropic)
treatment of cell e.s.d.'s is used for estimating e.s.d.'s involving l.s.
planes.
;
loop_
    _geom_bond_atom_site_label_1
    _geom_bond_atom_site_label_2
    _geom_bond_site_symmetry_2
    _geom_bond_distance
    _geom_bond_publ_flag
    C1 C2 . 1.400(3) ?
    C1 C6 . 1.425(2) ?
    C1 Ru1 . 2.1966(17) ?
    C1 H1 . 0.9500 ?
    C2 C3 . 1.420(3) ?
    C2 Ru1 . 2.1970(17) ?
    C2 H2 . 0.9500 ?
    C3 C4 . 1.406(3) ?
    C3 Ru1 . 2.1759(17) ?
    C3 H3 . 0.9500 ?
    C4 C5 . 1.425(3) ?
    C4 Ru1 . 2.1668(17) ?
    C4 H4 . 0.9500 ?
    C5 C6 . 1.386(3) ?
    C5 Ru1 . 2.2585(17) ?
    C5 H5 . 0.9500 ?
    C6 Ru1 . 2.2705(17) ?
    C6 H6 . 0.9500 ?
    C7 C12 . 1.533(2) ?
    C7 C8 . 1.536(2) ?
    C7 P1 . 1.8457(16) ?
    C7 H7 . 1.0000 ?
    C8 C9 . 1.528(2) ?
    C8 H8A . 0.9900 ?
    C8 H8B . 0.9900 ?
    C9 C10 . 1.522(3) ?
    C9 H9A . 0.9900 ?
    C9 H9B . 0.9900 ?
    C10 C11 . 1.522(3) ?
    C10 H10A . 0.9900 ?
    C10 H10B . 0.9900 ?
    C11 C12 . 1.530(2) ?
    C11 H11A . 0.9900 ?
    C11 H11B . 0.9900 ?
    C12 H12A . 0.9900 ?
    C12 H12B . 0.9900 ?
    C13 C18 . 1.530(2) ?
    C13 C14 . 1.535(2) ?
    C13 P1 . 1.8334(16) ?
    C13 H13 . 1.0000 ?
    C14 C15 . 1.531(2) ?
    C14 H14A . 0.9900 ?
    C14 H14B . 0.9900 ?
    C15 C16 . 1.519(3) ?
    C15 H15A . 0.9900 ?
    C15 H15B . 0.9900 ?
    C16 C17 . 1.520(3) ?
    C16 H16A . 0.9900 ?
    C16 H16B . 0.9900 ?
    C17 C18 . 1.525(2) ?
    C17 H17A . 0.9900 ?
    C17 H17B . 0.9900 ?
    C18 H18A . 0.9900 ?
    C18 H18B . 0.9900 ?
    C19 Cl6 . 1.7596(18) ?
    C19 Cl4 . 1.7602(18) ?
    C19 Cl5 . 1.7609(18) ?
    C19 H19 . 1.0000 ?
    Cl1 Ru1 . 2.4036(4) ?
    Cl2 Ru1 . 2.4110(4) ?
    Cl3 P1 . 2.0779(6) ?
    P1 Ru1 . 2.3247(4) ?
loop_
    _geom_angle_atom_site_label_1
    _geom_angle_atom_site_label_2
    _geom_angle_atom_site_label_3
    _geom_angle_site_symmetry_1
    _geom_angle_site_symmetry_3
    _geom_angle
    _geom_angle_publ_flag
    C2 C1 C6 . . 120.45(17) ?
    C2 C1 Ru1 . . 71.44(10) ?
    C6 C1 Ru1 . . 74.25(10) ?
    C2 C1 H1 . . 119.8 ?
    C6 C1 H1 . . 119.8 ?
    Ru1 C1 H1 . . 126.4 ?
    C1 C2 C3 . . 119.69(16) ?
    C1 C2 Ru1 . . 71.41(10) ?
    C3 C2 Ru1 . . 70.25(10) ?
    C1 C2 H2 . . 120.2 ?
    C3 C2 H2 . . 120.2 ?
    Ru1 C2 H2 . . 130.8 ?
    C4 C3 C2 . . 119.52(17) ?
    C4 C3 Ru1 . . 70.76(10) ?
    C2 C3 Ru1 . . 71.86(10) ?
    C4 C3 H3 . . 120.2 ?
    C2 C3 H3 . . 120.2 ?
    Ru1 C3 H3 . . 129.5 ?
    C3 C4 C5 . . 120.24(17) ?
    C3 C4 Ru1 . . 71.47(10) ?
    C5 C4 Ru1 . . 74.74(10) ?
    C3 C4 H4 . . 119.9 ?
    C5 C4 H4 . . 119.9 ?
    Ru1 C4 H4 . . 125.7 ?
    C6 C5 C4 . . 119.95(17) ?
    C6 C5 Ru1 . . 72.66(10) ?
    C4 C5 Ru1 . . 67.75(9) ?
    C6 C5 H5 . . 120.0 ?
    C4 C5 H5 . . 120.0 ?
    Ru1 C5 H5 . . 132.5 ?
    C5 C6 C1 . . 119.83(17) ?
    C5 C6 Ru1 . . 71.71(10) ?
    C1 C6 Ru1 . . 68.61(9) ?
    C5 C6 H6 . . 120.1 ?
    C1 C6 H6 . . 120.1 ?
    Ru1 C6 H6 . . 132.6 ?
    C12 C7 C8 . . 111.62(14) ?
    C12 C7 P1 . . 114.00(11) ?
    C8 C7 P1 . . 111.07(11) ?
    C12 C7 H7 . . 106.5 ?
    C8 C7 H7 . . 106.5 ?
    P1 C7 H7 . . 106.5 ?
    C9 C8 C7 . . 111.31(14) ?
    C9 C8 H8A . . 109.4 ?
    C7 C8 H8A . . 109.4 ?
    C9 C8 H8B . . 109.4 ?
    C7 C8 H8B . . 109.4 ?
    H8A C8 H8B . . 108.0 ?
    C10 C9 C8 . . 110.91(15) ?
    C10 C9 H9A . . 109.5 ?
    C8 C9 H9A . . 109.5 ?
    C10 C9 H9B . . 109.5 ?
    C8 C9 H9B . . 109.5 ?
    H9A C9 H9B . . 108.0 ?
    C11 C10 C9 . . 110.42(15) ?
    C11 C10 H10A . . 109.6 ?
    C9 C10 H10A . . 109.6 ?
    C11 C10 H10B . . 109.6 ?
    C9 C10 H10B . . 109.6 ?
    H10A C10 H10B . . 108.1 ?
    C10 C11 C12 . . 112.06(15) ?
    C10 C11 H11A . . 109.2 ?
    C12 C11 H11A . . 109.2 ?
    C10 C11 H11B . . 109.2 ?
    C12 C11 H11B . . 109.2 ?
    H11A C11 H11B . . 107.9 ?
    C11 C12 C7 . . 111.57(14) ?
    C11 C12 H12A . . 109.3 ?
    C7 C12 H12A . . 109.3 ?
    C11 C12 H12B . . 109.3 ?
    C7 C12 H12B . . 109.3 ?
    H12A C12 H12B . . 108.0 ?
    C18 C13 C14 . . 112.01(14) ?
    C18 C13 P1 . . 110.18(11) ?
    C14 C13 P1 . . 113.20(11) ?
    C18 C13 H13 . . 107.0 ?
    C14 C13 H13 . . 107.0 ?
    P1 C13 H13 . . 107.0 ?
    C15 C14 C13 . . 110.48(14) ?
    C15 C14 H14A . . 109.6 ?
    C13 C14 H14A . . 109.6 ?
    C15 C14 H14B . . 109.6 ?
    C13 C14 H14B . . 109.6 ?
    H14A C14 H14B . . 108.1 ?
    C16 C15 C14 . . 112.07(15) ?
    C16 C15 H15A . . 109.2 ?
    C14 C15 H15A . . 109.2 ?
    C16 C15 H15B . . 109.2 ?
    C14 C15 H15B . . 109.2 ?
    H15A C15 H15B . . 107.9 ?
    C15 C16 C17 . . 110.09(15) ?
    C15 C16 H16A . . 109.6 ?
    C17 C16 H16A . . 109.6 ?
    C15 C16 H16B . . 109.6 ?
    C17 C16 H16B . . 109.6 ?
    H16A C16 H16B . . 108.2 ?
    C16 C17 C18 . . 111.10(15) ?
    C16 C17 H17A . . 109.4 ?
    C18 C17 H17A . . 109.4 ?
    C16 C17 H17B . . 109.4 ?
    C18 C17 H17B . . 109.4 ?
    H17A C17 H17B . . 108.0 ?
    C17 C18 C13 . . 110.17(14) ?
    C17 C18 H18A . . 109.6 ?
    C13 C18 H18A . . 109.6 ?
    C17 C18 H18B . . 109.6 ?
    C13 C18 H18B . . 109.6 ?
    H18A C18 H18B . . 108.1 ?
    Cl6 C19 Cl4 . . 110.13(10) ?
    Cl6 C19 Cl5 . . 110.11(10) ?
    Cl4 C19 Cl5 . . 110.69(9) ?
    Cl6 C19 H19 . . 108.6 ?
    Cl4 C19 H19 . . 108.6 ?
    Cl5 C19 H19 . . 108.6 ?
    C13 P1 C7 . . 104.70(7) ?
    C13 P1 Cl3 . . 98.49(5) ?
    C7 P1 Cl3 . . 100.29(6) ?
    C13 P1 Ru1 . . 122.65(5) ?
    C7 P1 Ru1 . . 115.50(5) ?
    Cl3 P1 Ru1 . . 111.79(2) ?
    C4 Ru1 C3 . . 37.77(7) ?
    C4 Ru1 C1 . . 80.04(7) ?
    C3 Ru1 C1 . . 67.77(7) ?
    C4 Ru1 C2 . . 68.03(7) ?
    C3 Ru1 C2 . . 37.89(7) ?
    C1 Ru1 C2 . . 37.15(7) ?
    C4 Ru1 C5 . . 37.51(7) ?
    C3 Ru1 C5 . . 67.19(7) ?
    C1 Ru1 C5 . . 66.15(7) ?
    C2 Ru1 C5 . . 78.67(7) ?
    C4 Ru1 C6 . . 66.48(7) ?
    C3 Ru1 C6 . . 78.92(7) ?
    C1 Ru1 C6 . . 37.15(6) ?
    C2 Ru1 C6 . . 66.53(7) ?
    C5 Ru1 C6 . . 35.63(7) ?
    C4 Ru1 P1 . . 115.27(5) ?
    C3 Ru1 P1 . . 90.82(5) ?
    C1 Ru1 P1 . . 121.93(5) ?
    C2 Ru1 P1 . . 94.15(5) ?
    C5 Ru1 P1 . . 152.59(5) ?
    C6 Ru1 P1 . . 159.01(5) ?
    C4 Ru1 Cl1 . . 150.91(5) ?
    C3 Ru1 Cl1 . . 155.05(5) ?
    C1 Ru1 Cl1 . . 89.32(5) ?
    C2 Ru1 Cl1 . . 117.20(5) ?
    C5 Ru1 Cl1 . . 113.53(5) ?
    C6 Ru1 Cl1 . . 88.76(5) ?
    P1 Ru1 Cl1 . . 93.366(15) ?
    C4 Ru1 Cl2 . . 91.20(5) ?
    C3 Ru1 Cl2 . . 119.52(5) ?
    C1 Ru1 Cl2 . . 151.36(5) ?
    C2 Ru1 Cl2 . . 157.35(5) ?
    C5 Ru1 Cl2 . . 90.37(5) ?
    C6 Ru1 Cl2 . . 114.49(5) ?
    P1 Ru1 Cl2 . . 86.505(14) ?
    Cl1 Ru1 Cl2 . . 85.306(15) ?
loop_
    _geom_hbond_atom_site_label_D
    _geom_hbond_atom_site_label_H
    _geom_hbond_atom_site_label_A
    _geom_hbond_site_symmetry_A
    _geom_hbond_distance_DH
    _geom_hbond_distance_HA
    _geom_hbond_distance_DA
    _geom_hbond_angle_DHA
    C14 H14B Cl1 . 0.99 2.56 3.4080(17) 144
    C18 H18A Cl1 . 0.99 2.74 3.5366(17) 138
    C19 H19 Cl1 1_556 1.00 2.69 3.5539(17) 144
    C19 H19 Cl2 1_556 1.00 2.77 3.6119(18) 142
data_Global
_journal_date_recd_electronic     2014-05-21
_journal_date_accepted     2014-06-04
_journal_name_full     'Acta Crystallographica, Section E'
_journal_year     2014
_journal_volume     70
_journal_issue      7
_journal_page_first     m255
_journal_page_last     m255
_journal_paper_category     QM
_journal_paper_doi     10.1107/S1600536814012975
_journal_coeditor_code     IS5363
_publ_contact_author_name     'Prof. Matthias Beller'
_publ_contact_author_address
;
Leibniz-Institut f\"ur Katalyse e. V. an der Universit\"at Rostock,
Albert-Einstein-Strasse 29a, 18059 Rostock, Germany
;
_publ_contact_author_email     matthias.beller@catalysis.de
_publ_contact_author_fax     '+49(381)1281-51113'
_publ_contact_author_phone     '+49(381)1281-113'
_publ_section_title
;
(\h^6^-Benzene)dichlorido(chlorodicyclohexylphosphane-\k<i>P</i>)ruthenium(II)
chloroform monosolvate
;
loop_
    _publ_author_name
    _publ_author_address
    'Gowrisankar, Saravanan'
;
Division of Organic Chemistry, Institute of Chemical and Engineering Sciences,
8 Biomedical Grove, Neuros,
#07-01, Singapore 138665
;
    'Neumann, Helfried'
;
Leibniz-Institut f\"ur Katalyse e. V. an der Universit\"at Rostock,
Albert-Einstein-Strasse 29a, 18059 Rostock, Germany
;
    'Spannenberg, Anke'
;
Leibniz-Institut f\"ur Katalyse e. V. an der Universit\"at Rostock,
Albert-Einstein-Strasse 29a, 18059 Rostock, Germany
;
    'Beller, Matthias'
;
Leibniz-Institut f\"ur Katalyse e. V. an der Universit\"at Rostock,
Albert-Einstein-Strasse 29a, 18059 Rostock, Germany
;
_iucr_refine_instructions_details
;
TITL AX0062 in P2(1)/n
CELL 0.71073 7.9717 16.3020 18.0602 90.000 91.244 90.000
ZERR 4.00 0.0001 0.0002 0.0003 0.000 0.001 0.000
LATT 1
SYMM -x+1/2, y+1/2, -z+1/2
SFAC C  H  P  Cl Ru
UNIT 76 116 4 24 4
L.S. 14
ACTA
BOND $H
FMAP 2
PLAN -10
SIZE 0.110 0.224 0.357
TEMP -123.150
WGHT    0.018700    1.479100
FVAR       0.09765
C1    1   -0.249849    0.372792    0.048787    11.00000    0.01540    0.02658 =
         0.02512   -0.00383    0.00322    0.00503
AFIX  43
H1    2   -0.327907    0.374591    0.008318    11.00000   -1.20000
AFIX   0
C2    1   -0.240600    0.302921    0.093726    11.00000    0.01661    0.02401 =
         0.02792   -0.00459    0.00954   -0.00149
AFIX  43
H2    2   -0.318052    0.259245    0.086316    11.00000   -1.20000
AFIX   0
C3    1   -0.114902    0.297626    0.150449    11.00000    0.02697    0.02339 =
         0.01903    0.00078    0.00989    0.00429
AFIX  43
H3    2   -0.106886    0.250145    0.180818    11.00000   -1.20000
AFIX   0
C4    1   -0.002407    0.363149    0.161341    11.00000    0.02507    0.02746 =
         0.01695   -0.00615    0.00101    0.00559
AFIX  43
H4    2    0.086439    0.358501    0.197008    11.00000   -1.20000
AFIX   0
C5    1   -0.021169    0.436534    0.119061    11.00000    0.02503    0.02040 =
         0.02532   -0.00847    0.00544    0.00173
AFIX  43
H5    2    0.049804    0.482193    0.129090    11.00000   -1.20000
AFIX   0
C6    1   -0.142997    0.441232    0.063323    11.00000    0.02316    0.01906 =
         0.02601   -0.00044    0.00669    0.00673
AFIX  43
H6    2   -0.155239    0.489966    0.034873    11.00000   -1.20000
AFIX   0
C7    1    0.248954    0.145684    0.078692    11.00000    0.01410    0.01649 =
         0.01733    0.00046   -0.00041    0.00046
AFIX  13
H7    2    0.348375    0.174090    0.057655    11.00000   -1.20000
AFIX   0
C8    1    0.245973    0.168604    0.161121    11.00000    0.02220    0.02355 =
         0.01757   -0.00173   -0.00157    0.00274
AFIX  23
H8A   2    0.238067    0.228954    0.166067    11.00000   -1.20000
H8B   2    0.145574    0.144174    0.183730    11.00000   -1.20000
AFIX   0
C9    1    0.403467    0.138197    0.202327    11.00000    0.02245    0.02733 =
         0.02132    0.00022   -0.00664   -0.00047
AFIX  23
H9A   2    0.503170    0.166414    0.182781    11.00000   -1.20000
H9B   2    0.395775    0.151755    0.255578    11.00000   -1.20000
AFIX   0
C10   1    0.423794    0.045910    0.193350    11.00000    0.02176    0.02604 =
         0.03440    0.00738   -0.00974   -0.00038
AFIX  23
H10A  2    0.527987    0.027773    0.219302    11.00000   -1.20000
H10B  2    0.328000    0.017413    0.216015    11.00000   -1.20000
AFIX   0
C11   1    0.431565    0.023325    0.111746    11.00000    0.02023    0.01966 =
         0.03784   -0.00084   -0.00523    0.00452
AFIX  23
H11A  2    0.439863   -0.037031    0.106983    11.00000   -1.20000
H11B  2    0.533690    0.047643    0.090543    11.00000   -1.20000
AFIX   0
C12   1    0.277350    0.053492    0.067792    11.00000    0.02065    0.01586 =
         0.02480   -0.00040   -0.00291    0.00151
AFIX  23
H12A  2    0.177089    0.023078    0.083966    11.00000   -1.20000
H12B  2    0.292426    0.042063    0.014512    11.00000   -1.20000
AFIX   0
C13   1    0.070935    0.139747   -0.063773    11.00000    0.01743    0.01445 =
         0.01646   -0.00241    0.00079   -0.00021
AFIX  13
H13   2    0.079911    0.079079   -0.056526    11.00000   -1.20000
AFIX   0
C14   1   -0.087854    0.155350   -0.111296    11.00000    0.01956    0.01890 =
         0.02131   -0.00107   -0.00347   -0.00242
AFIX  23
H14A  2   -0.186316    0.131773   -0.086472    11.00000   -1.20000
H14B  2   -0.106015    0.215153   -0.116637    11.00000   -1.20000
AFIX   0
C15   1   -0.071055    0.116505   -0.187949    11.00000    0.03088    0.03062 =
         0.01916    0.00004   -0.00793   -0.00671
AFIX  23
H15A  2   -0.068228    0.056060   -0.182785    11.00000   -1.20000
H15B  2   -0.170547    0.131003   -0.219002    11.00000   -1.20000
AFIX   0
C16   1    0.086434    0.144892   -0.226305    11.00000    0.04031    0.03404 =
         0.01714    0.00245   -0.00114   -0.00654
AFIX  23
H16A  2    0.079879    0.204665   -0.235612    11.00000   -1.20000
H16B  2    0.095308    0.116714   -0.274621    11.00000   -1.20000
AFIX   0
C17   1    0.240534    0.125921   -0.178286    11.00000    0.02787    0.02827 =
         0.01784   -0.00238    0.00568    0.00101
AFIX  23
H17A  2    0.342226    0.145276   -0.203499    11.00000   -1.20000
H17B  2    0.250298    0.065837   -0.171490    11.00000   -1.20000
AFIX   0
C18   1    0.229851    0.167289   -0.102795    11.00000    0.01960    0.02164 =
         0.01679   -0.00151    0.00154    0.00000
AFIX  23
H18A  2    0.228178    0.227600   -0.109183    11.00000   -1.20000
H18B  2    0.329811    0.152773   -0.072048    11.00000   -1.20000
AFIX   0
C19   1    0.434913    0.387685    0.859564    11.00000    0.01738    0.02816 =
         0.02104    0.00010    0.00005    0.00029
AFIX  13
H19   2    0.347479    0.375951    0.897001    11.00000   -1.20000
AFIX   0
CL1   4    0.016131    0.355888   -0.083234    11.00000    0.02313    0.01688 =
         0.01704    0.00162    0.00118   -0.00012
CL2   4    0.307059    0.344412    0.046189    11.00000    0.01470    0.02085 =
         0.02753   -0.00070    0.00011   -0.00415
CL3   4   -0.123136    0.112215    0.072351    11.00000    0.01850    0.01891 =
         0.02431    0.00082    0.00428   -0.00493
CL4   4    0.542968    0.477517    0.886091    11.00000    0.02866    0.02497 =
         0.03882   -0.00117   -0.00425   -0.00293
CL5   4    0.573246    0.303610    0.856394    11.00000    0.02511    0.02730 =
         0.04249   -0.00016    0.00002    0.00382
CL6   4    0.334982    0.401709    0.772654    11.00000    0.03344    0.05349 =
         0.02658   -0.00278   -0.00960    0.00792
P1    3    0.062466    0.186133    0.028548    11.00000    0.01298    0.01378 =
         0.01459   -0.00075    0.00104   -0.00112
RU1   5    0.007356    0.324634    0.046687    11.00000    0.01285    0.01339 =
         0.01447   -0.00095    0.00123   -0.00015
HKLF 4 1 1 0 0 0 1 0 0 0 1
REM  AX0062_multiscan_m in P2(1)/n
REM R1 =  0.0194 for   4963 Fo > 4sig(Fo)  and  0.0250 for all   5619 data
REM    244 parameters refined using      0 restraints
END
WGHT      0.0186      1.4874
REM Highest difference peak  0.407,  deepest hole -0.365,  1-sigma level  0.061
Q1    1  -0.0309  0.1402 -0.2700  11.00000  0.05    0.41
Q2    1   0.3073  0.4364  0.7895  11.00000  0.05    0.41
Q3    1   0.2556  0.1005  0.0756  11.00000  0.05    0.39
Q4    1   0.5872  0.4613  0.8512  11.00000  0.05    0.37
Q5    1   0.2290  0.1391 -0.1422  11.00000  0.05    0.36
Q6    1   0.3202  0.1535  0.1833  11.00000  0.05    0.35
Q7    1   0.3990  0.0930  0.1936  11.00000  0.05    0.35
Q8    1   0.1650  0.1754  0.0551  11.00000  0.05    0.34
Q9    1   0.3573  0.0390  0.0838  11.00000  0.05    0.33
Q10   1  -0.0421  0.4056  0.1495  11.00000  0.05    0.32
;
