# Supplementary material for: (η6-Benzene)­dichlorido­(chloro­dicyclo­hexyl­phosphane-κP)ruthenium(II) chloro­form monosolvate
Source: Acta Crystallogr Sect E Struct Rep Online. 2014 Jun 11;70(Pt 7):m255. doi: 10.1107/S1600536814012975 (PMC4120624; doi:10.1107/S1600536814012975)
Supplement: Supplementary file 2 [file e-70-0m255-Isup2.hkl]

# 
# h,k,l, Fc-squared, Fo-squared, sigma(Fo-squared) and status flag 
# 
data_I
_shelx_title ' AX0062_multiscan_m in P2(1)/n' 
_shelx_refln_list_code          4 
_shelx_F_calc_maximum      323.26 
_exptl_crystal_F_000      1216.00 
_reflns_d_resolution_high  0.7589 
 
loop_ 
 _symmetry_equiv_pos_as_xyz 
 'x, y, z' 
 '-x+1/2, y+1/2, -z+1/2' 
 '-x, -y, -z' 
 'x-1/2, -y-1/2, z-1/2' 
 
_cell_length_a     7.9717 
_cell_length_b    16.3020 
_cell_length_c    18.0602 
_cell_angle_alpha  90.000 
_cell_angle_beta   91.244 
_cell_angle_gamma  90.000 
 
_shelx_F_squared_multiplier     1.000 
 
loop_ 
 _refln_index_h 
 _refln_index_k 
 _refln_index_l 
 _refln_F_squared_calc 
 _refln_F_squared_meas 
 _refln_F_squared_sigma 
 _refln_observed_status 
   2   0   0    55455.42    53759.40    948.44 o 
   4   0   0    18809.86    18642.39    281.47 o 
   6   0   0      760.96      758.13     29.94 o 
   8   0   0     1308.06     1311.35     42.16 o 
  10   0   0      824.64      850.48     57.32 o 
   1   1   0      184.60      217.11      4.57 o 
   2   1   0     2732.38     3096.63     38.04 o 
   3   1   0    19132.31    19116.80    204.31 o 
   4   1   0    17946.96    17589.53    190.50 o 
   5   1   0     4904.36     4808.64     58.64 o 
   6   1   0     5122.10     5083.68     59.37 o 
   7   1   0     4487.54     4415.11     55.76 o 
   8   1   0      621.33      647.62     23.31 o 
   9   1   0     3079.89     3041.17     47.06 o 
  10   1   0      100.26       76.64     17.92 o 
   0   2   0    15360.32    15961.86    180.95 o 
   1   2   0     2294.90     2308.52     18.00 o 
   2   2   0     2080.27     1993.47     21.77 o 
   3   2   0      998.88     1074.85     19.81 o 
   4   2   0     4961.86     5100.95     58.68 o 
   5   2   0     9690.41     9973.20    107.22 o 
   6   2   0      136.88      129.37     11.12 o 
   7   2   0     5032.97     5156.23     62.36 o 
   8   2   0      747.93      695.79     28.94 o 
   9   2   0      209.34      213.24     17.55 o 
  10   2   0     1275.71     1219.20     42.39 o 
   1   3   0     1603.60     1473.53     13.19 o 
   2   3   0    24561.15    25182.70    192.49 o 
   3   3   0    58776.69    57866.61    515.84 o 
   4   3   0       29.59       15.84      6.09 o 
   5   3   0    19879.56    20270.78    203.56 o 
   6   3   0       47.70       66.98     10.91 o 
   7   3   0    23688.04    23131.84    220.26 o 
   8   3   0        1.15      -12.91     12.91 o 
   9   3   0     6251.49     6013.05     77.47 o 
  10   3   0      126.78      114.03     21.82 o 
   0   4   0   104495.89   101128.49   1036.19 o 
   1   4   0     3989.52     3899.75     28.35 o 
   2   4   0       46.85      104.25      4.19 o 
   3   4   0     1057.99     1024.60     15.51 o 
   4   4   0      721.07      711.19     20.24 o 
   5   4   0       52.01       75.35      8.89 o 
   6   4   0     1594.41     1583.14     29.26 o 
   7   4   0     3825.37     3826.97     56.95 o 
   8   4   0     2150.99     2202.91     48.85 o 
   9   4   0      618.89      642.62     33.60 o 
  10   4   0      954.63      918.74     39.23 o 
   1   5   0     5039.03     5120.33     36.71 o 
   2   5   0        0.11        7.11      5.31 o 
   3   5   0      531.10      631.05     10.88 o 
   4   5   0     3483.48     3357.56     36.82 o 
   5   5   0     2589.57     2543.36     36.40 o 
   6   5   0      513.73      491.41     16.44 o 
   7   5   0     9559.90     9503.18    154.90 o 
   8   5   0      456.24      456.15     26.46 o 
   9   5   0     3501.52     3344.39     68.64 o 
  10   5   0      614.41      650.02     45.89 o 
   0   6   0    88332.63    86580.70    881.28 o 
   1   6   0    16231.24    16920.55    121.97 o 
   2   6   0    26599.83    25859.09    207.34 o 
   3   6   0    14390.09    15253.69    134.57 o 
   4   6   0    26224.21    26094.86    226.10 o 
   5   6   0      763.10      747.91     16.99 o 
   6   6   0     1172.56     1211.99     27.79 o 
   7   6   0      909.71      931.42     33.83 o 
   8   6   0      490.78      480.03     37.31 o 
   9   6   0      102.93       80.48     20.24 o 
  10   6   0     2002.33     1971.94     59.71 o 
   1   7   0      948.36      770.90     16.66 o 
   2   7   0    11352.69    11419.59     96.13 o 
   3   7   0     6896.61     7101.49     67.72 o 
   4   7   0     7954.40     8064.32    126.46 o 
   5   7   0       29.79       29.40      7.18 o 
   6   7   0      888.27      837.95     23.40 o 
   7   7   0     1158.21     1120.82     34.70 o 
   8   7   0     1473.51     1360.55     45.62 o 
   9   7   0        3.53       -5.15     16.95 o 
   0   8   0     4143.62     4038.66     59.10 o 
   1   8   0     2339.65     2691.97     27.58 o 
   2   8   0     7791.62     7668.71     65.05 o 
   3   8   0      825.66      871.73     16.99 o 
   4   8   0     5310.43     5162.32     68.46 o 
   5   8   0        3.33       11.19      9.48 o 
   6   8   0      652.94      670.33     21.21 o 
   7   8   0      974.17     1023.89     34.32 o 
   8   8   0       81.01       48.37     17.39 o 
   9   8   0      127.41      138.07     22.70 o 
   1   9   0    25249.57    25368.88    205.17 o 
   2   9   0      732.44      670.12     12.13 o 
   3   9   0     6465.45     6497.35     58.78 o 
   4   9   0      615.71      649.37     20.33 o 
   5   9   0     2838.98     2829.64     41.96 o 
   6   9   0      144.77      121.55     14.72 o 
   7   9   0     7804.76     7484.88    100.59 o 
   8   9   0      939.74      924.54     39.00 o 
   9   9   0     2091.15     2024.50     69.82 o 
   0  10   0      274.09      427.14     19.88 o 
   1  10   0        0.02       11.40      6.35 o 
   2  10   0      367.92      348.47     11.22 o 
   3  10   0       72.94       92.81      7.72 o 
   4  10   0     4191.53     4333.02     56.11 o 
   5  10   0      569.00      580.33     24.39 o 
   6  10   0      759.71      787.57     26.64 o 
   7  10   0     1031.53      961.64     31.78 o 
   8  10   0      150.99      107.77     20.91 o 
   9  10   0      187.95      179.90     29.56 o 
   1  11   0        3.37        1.81      8.58 o 
   2  11   0        3.58       10.25      7.76 o 
   3  11   0     2474.70     2544.59     37.68 o 
   4  11   0       30.86       37.36     13.89 o 
   5  11   0     3332.39     3422.27     55.85 o 
   6  11   0     1996.14     2118.67     38.49 o 
   7  11   0     2286.98     2326.09     48.71 o 
   8  11   0       21.30      -14.18     17.30 o 
   9  11   0     1961.87     2046.36     57.09 o 
   0  12   0      457.13      466.73     23.99 o 
   1  12   0       35.14       21.74      9.43 o 
   2  12   0      991.16      967.85     20.28 o 
   3  12   0      597.12      580.62     22.94 o 
   4  12   0     4546.01     4571.26     73.57 o 
   5  12   0     3182.23     3168.73     54.34 o 
   6  12   0     6264.33     6181.36     95.03 o 
   7  12   0      956.75     1003.57     35.89 o 
   8  12   0      494.76      488.50     32.12 o 
   1  13   0     2972.32     2784.68     38.40 o 
   2  13   0       14.18       26.38     10.44 o 
   3  13   0      633.51      631.07     23.93 o 
   4  13   0      781.90      776.73     28.37 o 
   5  13   0     1792.69     1789.58     38.28 o 
   6  13   0      836.35      837.36     30.14 o 
   7  13   0        0.08      -14.04     14.04 o 
   8  13   0      166.38      165.40     23.92 o 
   0  14   0     6345.33     6168.98     94.70 o 
   1  14   0     2328.48     2244.44     36.41 o 
   2  14   0     4312.40     4300.06     57.02 o 
   3  14   0       46.78       16.07     12.26 o 
   4  14   0      519.01      497.53     27.06 o 
   5  14   0      113.69       90.48     18.45 o 
   6  14   0      750.63      776.62     29.88 o 
   7  14   0       44.98       29.47     17.14 o 
   1  15   0      398.79      411.51     17.69 o 
   2  15   0        9.30       13.47     12.37 o 
   3  15   0     3852.58     3751.36     59.02 o 
   4  15   0       65.31       44.71     16.75 o 
   5  15   0       42.83       23.25     15.53 o 
   6  15   0      505.27      544.45     28.75 o 
   7  15   0       36.12       19.72     18.32 o 
   0  16   0      642.98      562.69     29.43 o 
   1  16   0     1084.11     1012.29     25.46 o 
   2  16   0     1498.62     1574.56     37.32 o 
   3  16   0     3202.09     3048.82     59.55 o 
   4  16   0      151.59      147.07     19.68 o 
   5  16   0      216.99      192.90     20.56 o 
   6  16   0      176.81      167.71     20.82 o 
   7  16   0        8.73      -17.38     20.40 o 
   1  17   0     2279.25     2211.79     45.94 o 
   2  17   0     3449.91     3420.64     64.43 o 
   3  17   0     1855.87     1811.87     46.26 o 
   4  17   0      573.37      614.68     30.20 o 
   5  17   0     3576.43     3665.68     67.39 o 
   6  17   0      527.93      543.53     31.19 o 
   0  18   0        5.17        1.38     16.56 o 
   1  18   0      743.76      752.68     27.12 o 
   2  18   0      428.64      391.99     30.17 o 
   3  18   0        0.24       -0.95     14.94 o 
   4  18   0        4.39      -16.97     16.97 o 
   5  18   0       34.74       43.57     18.13 o 
   1  19   0      361.57      329.22     23.97 o 
   2  19   0      343.09      312.54     23.25 o 
   3  19   0        4.33       16.01     16.67 o 
   4  19   0      442.06      445.34     28.72 o 
   0  20   0      344.11      278.74     30.58 o 
   1  20   0      663.42      719.69     39.40 o 
   2  20   0     2650.31     2567.47     59.47 o 
   3  20   0      965.31      981.34     41.60 o 
   1  21   0       33.36       41.31     21.12 o 
   2  21   0     1181.15     1315.58     51.56 o 
  -9   0   1     2521.68     2367.35    119.81 o 
  -7   0   1    15070.12    14666.00    208.59 o 
  -5   0   1    18059.46    18077.40    276.89 o 
  -3   0   1    51452.08    50709.32    731.97 o 
  -1   0   1    48152.42    47201.34    643.94 o 
   1   0   1    77014.04    70883.16   1037.11 o 
   3   0   1    10811.05    10535.00    203.20 o 
   5   0   1      448.38      479.86     24.46 o 
   7   0   1    11030.69    10788.69    143.20 o 
   9   0   1    11627.42    11200.09    162.15 o 
 -10   1   1      337.22      346.56     26.76 o 
  -9   1   1       22.73       30.38     15.88 o 
  -8   1   1       39.96       33.11     14.78 o 
  -7   1   1     1738.95     1765.52     29.58 o 
  -6   1   1     3564.32     3556.54     48.85 o 
  -5   1   1     2652.54     2728.48     38.12 o 
  -4   1   1     4609.88     4475.22     57.49 o 
  -3   1   1     1185.51     1301.55     19.78 o 
  -2   1   1    25958.76    26329.16    201.56 o 
  -1   1   1      250.02      201.24      3.67 o 
   0   1   1     8630.45     8880.22     74.94 o 
   1   1   1    16175.67    16183.48    144.93 o 
   2   1   1     4434.97     4406.67     51.50 o 
   3   1   1      158.43      199.88     11.57 o 
   4   1   1    17618.06    17213.60    186.00 o 
   5   1   1     4520.68     4447.61     51.55 o 
   6   1   1    13941.02    14160.12    139.85 o 
   7   1   1     8003.77     8209.73     80.57 o 
   8   1   1      604.57      619.40     19.41 o 
   9   1   1        6.67        9.21     11.57 o 
  10   1   1      921.84      841.98     33.41 o 
 -10   2   1      591.98      592.22     32.47 o 
  -9   2   1      200.00      172.13     20.26 o 
  -8   2   1       87.40       84.44     16.57 o 
  -7   2   1      383.13      396.08     16.27 o 
  -6   2   1      991.81     1012.16     31.18 o 
  -5   2   1     1401.20     1353.84     27.72 o 
  -4   2   1       22.99       13.83      7.69 o 
  -3   2   1    15095.50    14921.08    138.11 o 
  -2   2   1      145.96      147.41      5.43 o 
  -1   2   1    27724.28    27829.63    201.28 o 
   0   2   1     1187.39     1319.01     15.77 o 
   1   2   1    23969.67    24287.87    203.97 o 
   2   2   1      538.56      548.48      9.61 o 
   3   2   1    16730.52    17022.52    158.61 o 
   4   2   1    13125.32    13647.37    164.23 o 
   5   2   1     5273.02     5301.34     68.17 o 
   6   2   1      328.67      330.17     14.16 o 
   7   2   1      358.29      343.20     15.42 o 
   8   2   1     2006.90     1969.68     36.27 o 
   9   2   1      666.56      668.29     25.85 o 
  10   2   1     4431.90     4531.21     81.49 o 
 -10   3   1     9131.18     8980.40    124.48 o 
  -9   3   1      133.89      119.27     20.25 o 
  -8   3   1     5398.93     5475.49     90.36 o 
  -7   3   1      953.53      934.61     22.99 o 
  -6   3   1    13531.97    13576.20    143.42 o 
  -5   3   1       11.98       -2.48      7.57 o 
  -4   3   1    17842.68    17687.96    154.53 o 
  -3   3   1       85.57       68.74      4.73 o 
  -2   3   1     9244.15     9125.94     70.81 o 
  -1   3   1      559.40      654.54     11.08 o 
   0   3   1    19612.00    20055.70    153.55 o 
   1   3   1        0.30       -4.59      4.59 o 
   2   3   1    11901.21    11867.53     98.16 o 
   3   3   1     6546.46     6785.36     77.62 o 
   4   3   1    21594.08    21665.44    215.47 o 
   5   3   1     1471.70     1551.07     27.22 o 
   6   3   1    16882.79    16882.96    164.09 o 
   7   3   1     1549.28     1541.79     27.11 o 
   8   3   1     1118.11     1095.70     27.78 o 
   9   3   1     1129.03     1151.45     32.88 o 
  10   3   1     3372.92     3378.94     66.21 o 
 -10   4   1       96.39       41.20     19.73 o 
  -9   4   1      177.77      154.17     32.20 o 
  -8   4   1      461.19      442.84     31.12 o 
  -7   4   1      261.61      270.54     18.28 o 
  -6   4   1     2777.64     2690.01     36.10 o 
  -5   4   1       43.09       37.18      8.11 o 
  -4   4   1      262.77      281.33     10.38 o 
  -3   4   1     4046.75     4157.36     39.87 o 
  -2   4   1      849.92      941.93     14.12 o 
  -1   4   1    12052.38    12653.37     88.39 o 
   0   4   1     8477.74     8822.91     68.21 o 
   1   4   1    55724.08    56461.22    390.10 o 
   2   4   1      959.03      967.47     11.57 o 
   3   4   1    20510.38    20407.68    175.90 o 
   4   4   1     1105.88     1046.41     23.88 o 
   5   4   1      288.12      325.93     13.71 o 
   6   4   1      499.07      466.53     16.60 o 
   7   4   1     3123.45     3129.06     42.81 o 
   8   4   1     2496.70     2486.16     44.73 o 
   9   4   1     1747.88     1659.73     42.67 o 
  10   4   1     1279.38     1289.94     44.21 o 
 -10   5   1     2520.22     2586.67     63.62 o 
  -9   5   1       62.00       46.45     20.28 o 
  -8   5   1     3480.99     3506.65     69.87 o 
  -7   5   1     2340.33     2306.96     40.93 o 
  -6   5   1     2572.80     2609.71     44.45 o 
  -5   5   1     2060.68     1988.26     36.20 o 
  -4   5   1      554.38      553.91     19.04 o 
  -3   5   1       87.65      105.27      7.65 o 
  -2   5   1      448.83      532.41      9.50 o 
  -1   5   1    10699.23    11710.83     80.64 o 
   0   5   1    18922.65    19090.75    155.78 o 
   1   5   1     1618.19     1513.82     16.06 o 
   2   5   1    37029.63    37692.05    285.65 o 
   3   5   1     1183.40     1134.58     15.30 o 
   4   5   1     2409.55     2363.97     29.57 o 
   5   5   1     2937.98     2958.94     36.99 o 
   6   5   1     2271.63     2227.33     32.99 o 
   7   5   1     5739.16     5843.09     80.17 o 
   8   5   1     3351.05     3218.49     63.36 o 
   9   5   1      515.21      466.87     27.48 o 
  10   5   1      656.92      608.94     36.16 o 
 -10   6   1      708.50      724.62     39.18 o 
  -9   6   1     2115.82     2058.68     63.03 o 
  -8   6   1     2185.19     2185.62     78.41 o 
  -7   6   1     5735.62     5778.37     98.54 o 
  -6   6   1        9.34       11.28     14.15 o 
  -5   6   1     5738.34     5572.25     68.13 o 
  -4   6   1      312.42      423.56     22.35 o 
  -3   6   1    34817.71    33897.45    329.18 o 
  -2   6   1      123.93      175.59     10.31 o 
  -1   6   1    37545.47    37479.22    285.92 o 
   0   6   1      598.24      780.07     12.91 o 
   1   6   1     1638.85     1484.43     17.47 o 
   2   6   1     1492.46     1583.80     20.43 o 
   3   6   1    12194.30    11761.28     99.89 o 
   4   6   1      111.16      151.15      8.05 o 
   5   6   1     5154.22     5102.02     48.95 o 
   6   6   1     9106.90     8889.23    101.23 o 
   7   6   1     1461.32     1411.02     33.58 o 
   8   6   1     1084.10      986.85     37.78 o 
   9   6   1     1858.09     1912.84     51.67 o 
  10   6   1       49.22       37.27     18.63 o 
  -9   7   1       29.66       -6.53     19.00 o 
  -8   7   1      712.65      667.35     36.34 o 
  -7   7   1      130.19      143.36     16.81 o 
  -6   7   1     1382.65     1366.22     31.93 o 
  -5   7   1        0.25        8.56     10.45 o 
  -4   7   1     9109.60     9054.98     99.22 o 
  -3   7   1     5603.11     5699.79     61.54 o 
  -2   7   1     3199.28     3301.69     33.69 o 
  -1   7   1      832.29      894.73     16.22 o 
   0   7   1     1456.93     1211.25     18.19 o 
   1   7   1     9679.07     9581.82     79.67 o 
   2   7   1      309.22      242.81      8.46 o 
   3   7   1     7898.73     7507.42     76.59 o 
   4   7   1     1218.83     1254.66     18.33 o 
   5   7   1      569.66      561.67     14.69 o 
   6   7   1     4700.58     4566.68     58.27 o 
   7   7   1       73.37       82.91     14.89 o 
   8   7   1      188.79      191.41     21.78 o 
   9   7   1      612.24      655.61     38.93 o 
  -9   8   1      100.79       77.10     23.23 o 
  -8   8   1     1387.30     1455.10     48.01 o 
  -7   8   1      817.97      801.31     32.36 o 
  -6   8   1        5.62       -1.07     10.92 o 
  -5   8   1     6839.87     6750.97     77.39 o 
  -4   8   1     6664.82     6791.05     68.94 o 
  -3   8   1    12503.92    12179.96    105.25 o 
  -2   8   1       54.24       49.69      5.88 o 
  -1   8   1    12985.82    12772.79    110.04 o 
   0   8   1      868.90      887.51     17.40 o 
   1   8   1     2771.10     2621.03     30.18 o 
   2   8   1      840.63      761.21     14.46 o 
   3   8   1     4378.48     4417.99     55.85 o 
   4   8   1      971.23     1031.84     18.29 o 
   5   8   1     2419.22     2470.69     30.14 o 
   6   8   1     2475.77     2417.82     58.39 o 
   7   8   1      691.80      656.16     28.13 o 
   8   8   1      868.57      854.99     36.98 o 
   9   8   1      210.73      227.25     24.92 o 
  -9   9   1      152.67      117.76     23.05 o 
  -8   9   1     2705.23     2643.88     65.60 o 
  -7   9   1      696.21      662.25     28.90 o 
  -6   9   1    12223.49    12368.04    132.88 o 
  -5   9   1      275.98      275.15     16.37 o 
  -4   9   1     4260.16     4277.07     49.31 o 
  -3   9   1      864.53      862.56     15.76 o 
  -2   9   1     2625.37     2616.51     29.10 o 
  -1   9   1    12131.74    12910.63    107.04 o 
   0   9   1    10176.34     9744.80     98.42 o 
   1   9   1     2521.53     2684.86     30.35 o 
   2   9   1    12903.19    13130.65    107.25 o 
   3   9   1      283.72      292.20     11.00 o 
   4   9   1      196.41      220.30     11.44 o 
   5   9   1        6.25       24.96     15.16 o 
   6   9   1     7194.90     6916.93     91.67 o 
   7   9   1       27.13       33.19     13.56 o 
   8   9   1     3815.71     3831.34     86.77 o 
   9   9   1      437.34      488.44     32.92 o 
  -9  10   1       29.43        7.79     20.95 o 
  -8  10   1       45.63       56.39     21.28 o 
  -7  10   1       54.79       48.99     15.65 o 
  -6  10   1     1052.62     1066.51     28.71 o 
  -5  10   1     1219.44     1288.80     30.31 o 
  -4  10   1     1134.25     1142.06     23.26 o 
  -3  10   1     1279.48     1310.31     21.66 o 
  -2  10   1    10356.61    10500.70     94.27 o 
  -1  10   1     3227.50     3473.28     40.11 o 
   0  10   1     2826.09     2942.89     35.92 o 
   1  10   1      527.96      474.78     13.90 o 
   2  10   1       12.11        3.89      5.72 o 
   3  10   1     6797.73     6820.00     72.00 o 
   4  10   1      101.18      116.44     10.56 o 
   5  10   1     1244.80     1231.37     31.89 o 
   6  10   1      579.55      610.99     24.63 o 
   7  10   1      896.61      872.22     44.35 o 
   8  10   1      200.79      187.12     22.62 o 
   9  10   1        4.52       -3.25     21.20 o 
  -9  11   1       42.80       22.82     20.75 o 
  -8  11   1     4729.31     4704.45     85.13 o 
  -7  11   1      130.03      148.58     18.86 o 
  -6  11   1     1715.39     1696.42     36.75 o 
  -5  11   1       38.05       29.14     12.24 o 
  -4  11   1      342.63      423.86     20.04 o 
  -3  11   1      160.34      200.59     11.09 o 
  -2  11   1     1773.97     1741.28     29.99 o 
  -1  11   1    15096.19    15024.53    132.03 o 
   0  11   1     2416.94     2498.78     35.33 o 
   1  11   1      445.16      420.53     15.10 o 
   2  11   1     2192.28     2237.38     27.96 o 
   3  11   1      589.97      618.79     17.29 o 
   4  11   1     5644.91     5540.87     75.42 o 
   5  11   1     1011.21     1007.67     29.71 o 
   6  11   1     1255.51     1319.09     38.85 o 
   7  11   1      704.69      762.41     29.82 o 
   8  11   1      191.74      263.58     25.62 o 
  -8  12   1      599.78      633.78     39.18 o 
  -7  12   1      211.69      234.88     21.31 o 
  -6  12   1      229.16      242.68     26.44 o 
  -5  12   1     1328.52     1316.24     32.05 o 
  -4  12   1     1636.73     1695.27     36.19 o 
  -3  12   1     4512.42     4252.56     60.33 o 
  -2  12   1     1471.07     1530.59     27.77 o 
  -1  12   1     4606.41     4693.02     52.68 o 
   0  12   1     3062.62     3210.58     40.57 o 
   1  12   1     2895.66     2997.81     38.87 o 
   2  12   1      987.19      959.78     18.71 o 
   3  12   1    10887.29    10754.75    119.03 o 
   4  12   1      939.19      944.92     29.28 o 
   5  12   1     1578.63     1627.34     38.08 o 
   6  12   1      208.74      217.65     19.71 o 
   7  12   1      734.45      755.67     32.45 o 
   8  12   1     1567.44     1459.30     50.42 o 
  -8  13   1      525.71      510.10     42.19 o 
  -7  13   1        0.87      -16.30     16.30 o 
  -6  13   1      457.61      453.47     23.44 o 
  -5  13   1      236.03      246.38     18.43 o 
  -4  13   1       28.50       24.64     12.14 o 
  -3  13   1      211.65      180.10     15.93 o 
  -2  13   1       10.54       12.76     10.19 o 
  -1  13   1     1520.21     1581.62     28.18 o 
   0  13   1     1138.38     1116.08     24.06 o 
   1  13   1     4156.64     4175.39     55.29 o 
   2  13   1        0.82       13.34     10.20 o 
   3  13   1      446.10      450.01     22.45 o 
   4  13   1     1631.81     1597.71     37.28 o 
   5  13   1      616.72      658.83     28.41 o 
   6  13   1      368.57      328.81     21.06 o 
   7  13   1      599.10      607.51     31.18 o 
   8  13   1       36.22       15.79     22.97 o 
  -7  14   1     1794.07     1786.07     50.81 o 
  -6  14   1      330.26      329.03     21.63 o 
  -5  14   1     3964.09     3825.36     64.47 o 
  -4  14   1     3264.95     3119.35     51.17 o 
  -3  14   1     1730.21     1697.16     36.37 o 
  -2  14   1      166.73      208.72     14.23 o 
  -1  14   1     2283.95     2309.76     35.47 o 
   0  14   1       18.17       18.48     10.67 o 
   1  14   1     4460.20     4342.04     52.30 o 
   2  14   1       29.68        6.27     10.22 o 
   3  14   1      124.50      146.95     16.00 o 
   4  14   1     1161.54     1123.18     47.68 o 
   5  14   1       28.00       30.05     16.42 o 
   6  14   1        1.56       -4.63     13.44 o 
   7  14   1      261.89      258.97     23.61 o 
  -7  15   1       94.86       85.84     24.63 o 
  -6  15   1     1854.92     1850.17     45.30 o 
  -5  15   1     1030.23     1041.55     39.81 o 
  -4  15   1     1733.88     1662.67     37.70 o 
  -3  15   1      113.73      128.61     14.75 o 
  -2  15   1     3516.15     3400.04     51.92 o 
  -1  15   1     3449.87     3518.66     46.61 o 
   0  15   1      514.64      428.99     18.06 o 
   1  15   1       98.86      121.24     12.35 o 
   2  15   1      107.06      104.73     14.95 o 
   3  15   1      852.00      869.35     36.56 o 
   4  15   1      907.69      822.79     34.60 o 
   5  15   1     1751.04     1769.58     47.14 o 
   6  15   1     1415.47     1474.51     50.28 o 
   7  15   1      766.74      782.96     32.60 o 
  -7  16   1       45.71        0.00     44.05 o 
  -6  16   1      875.50      926.44     36.25 o 
  -5  16   1      479.09      454.92     26.98 o 
  -4  16   1     1769.58     1793.64     43.38 o 
  -3  16   1      384.97      368.09     23.00 o 
  -2  16   1     1019.32     1029.94     27.34 o 
  -1  16   1     2410.81     2352.08     37.64 o 
   0  16   1      409.25      433.71     22.36 o 
   1  16   1     3321.43     3344.27     46.48 o 
   2  16   1     2374.13     2310.96     45.33 o 
   3  16   1       10.40        2.64     17.33 o 
   4  16   1      357.41      343.84     25.33 o 
   5  16   1     1073.32     1084.54     44.34 o 
   6  16   1        1.80      -14.29     15.49 o 
  -6  17   1     2536.94     2463.98     55.90 o 
  -5  17   1        2.04       21.50     16.19 o 
  -4  17   1     2598.93     2611.81     53.76 o 
  -3  17   1      301.27      342.26     23.41 o 
  -2  17   1     3039.52     2906.29     46.92 o 
  -1  17   1      816.45      826.76     25.58 o 
   0  17   1        4.86       17.94     11.30 o 
   1  17   1        8.16        3.40     12.50 o 
   2  17   1      853.41      827.51     34.91 o 
   3  17   1     1730.38     1822.38     65.48 o 
   4  17   1     1108.79     1077.09     41.14 o 
   5  17   1       10.80       36.01     19.82 o 
   6  17   1      576.74      614.07     32.60 o 
  -5  18   1        2.60      -12.87     18.52 o 
  -4  18   1     1629.20     1603.80     48.92 o 
  -3  18   1       65.17       61.86     16.40 o 
  -2  18   1       38.67       18.26     14.33 o 
  -1  18   1      618.65      613.40     23.23 o 
   0  18   1      377.37      416.84     21.50 o 
   1  18   1     1702.13     1706.99     42.75 o 
   2  18   1      260.40      262.18     22.83 o 
   3  18   1     1124.23     1131.23     42.94 o 
   4  18   1        2.44        5.59     16.86 o 
   5  18   1       14.06        7.20     16.77 o 
  -4  19   1      370.91      387.08     27.40 o 
  -3  19   1      855.25      830.60     32.55 o 
  -2  19   1      413.11      437.93     26.40 o 
  -1  19   1     1056.01     1093.69     34.11 o 
   0  19   1      305.77      298.98     21.41 o 
   1  19   1      165.63      184.59     20.14 o 
   2  19   1     1031.42      972.97     39.52 o 
   3  19   1      270.94      239.23     26.83 o 
   4  19   1      946.14      957.77     38.70 o 
  -3  20   1     1104.07     1193.99     38.59 o 
  -2  20   1       66.33       42.84     19.53 o 
  -1  20   1     1290.13     1300.24     43.24 o 
   0  20   1       73.50       82.78     21.04 o 
   1  20   1     1238.04     1302.23     43.75 o 
   2  20   1      326.03      333.32     29.97 o 
   3  20   1      156.95      160.58     22.68 o 
  -2  21   1      338.52      351.80     33.29 o 
  -1  21   1        5.54       13.15     22.39 o 
   0  21   1      296.99      318.55     33.22 o 
   1  21   1       49.13       48.20     21.28 o 
   2  21   1      421.12      504.25     39.93 o 
 -10   0   2      454.02      428.33     52.71 o 
  -8   0   2     3705.09     3574.97    114.00 o 
  -6   0   2     1756.16     1715.00     40.16 o 
  -4   0   2     8936.58     8721.92    138.44 o 
  -2   0   2     2247.14     2946.45     40.40 o 
   0   0   2    48884.86    47474.21    536.38 o 
   2   0   2    62484.45    61314.27    888.10 o 
   4   0   2    33139.30    32685.48    477.32 o 
   6   0   2     8028.89     8089.32    109.03 o 
   8   0   2     1206.96     1311.72     32.37 o 
  10   0   2     2764.15     2577.72     85.57 o 
 -10   1   2      266.56      245.57     27.89 o 
  -9   1   2      347.17      369.18     28.22 o 
  -8   1   2      424.66      390.92     23.60 o 
  -7   1   2     3490.22     3468.93     46.87 o 
  -6   1   2      319.17      311.56     14.31 o 
  -5   1   2     3304.37     3342.48     43.56 o 
  -4   1   2      436.74      483.26     17.74 o 
  -3   1   2     2880.75     2810.03     28.81 o 
  -2   1   2     3149.86     3454.66     28.77 o 
  -1   1   2      319.20      371.77      5.79 o 
   0   1   2     6372.97     6422.65     48.57 o 
   1   1   2     5861.99     6176.83     53.81 o 
   2   1   2        7.81       49.85      6.52 o 
   3   1   2      441.14      469.00     20.59 o 
   4   1   2    12829.14    13159.69    202.83 o 
   5   1   2     3540.82     3685.72     42.55 o 
   6   1   2     6623.01     6797.47     61.95 o 
   7   1   2     1255.28     1250.75     21.84 o 
   8   1   2     8217.60     8105.43     70.92 o 
   9   1   2      100.26       82.75     16.28 o 
  10   1   2      704.97      676.25     36.90 o 
 -10   2   2     1144.02     1188.71     57.45 o 
  -9   2   2        7.98      -16.31     16.31 o 
  -8   2   2     1189.64     1188.83     35.25 o 
  -7   2   2      250.93      232.39     13.05 o 
  -6   2   2     4476.01     4445.28     48.86 o 
  -5   2   2       78.77      108.29      9.74 o 
  -4   2   2     9912.98    10092.47     97.64 o 
  -3   2   2     2206.15     2168.00     21.82 o 
  -2   2   2     7773.56     7559.05     58.42 o 
  -1   2   2    26298.55    26938.35    163.33 o 
   0   2   2    12986.59    13369.80     94.93 o 
   1   2   2    26055.65    27078.95    205.99 o 
   2   2   2     2885.29     2769.81     30.10 o 
   3   2   2     9647.06     9810.08    101.87 o 
   4   2   2      733.78      700.45     19.74 o 
   5   2   2       61.22       66.20      9.69 o 
   6   2   2      424.09      441.91     15.50 o 
   7   2   2      108.04      113.07      9.80 o 
   8   2   2      331.18      340.58     15.12 o 
   9   2   2      142.24      125.39     14.68 o 
  10   2   2        5.95        6.94     17.85 o 
 -10   3   2      547.48      559.78     37.12 o 
  -9   3   2      607.71      593.29     34.08 o 
  -8   3   2        3.93      -14.64     20.87 o 
  -7   3   2     7233.95     7242.23     84.18 o 
  -6   3   2      535.00      557.63     15.42 o 
  -5   3   2     2370.29     2429.17     29.71 o 
  -4   3   2     1128.77     1160.82     17.28 o 
  -3   3   2    22401.28    22534.40    184.05 o 
  -2   3   2     1020.11     1035.40     12.18 o 
  -1   3   2    11373.91    11503.37     80.05 o 
   0   3   2       20.44       28.44      3.76 o 
   1   3   2     5858.25     6040.52     52.22 o 
   2   3   2      221.44      153.57      6.20 o 
   3   3   2    20497.88    19932.69    195.37 o 
   4   3   2     1711.37     1558.64     24.62 o 
   5   3   2    12547.57    12879.27    136.45 o 
   6   3   2       72.60       64.35     10.53 o 
   7   3   2     7161.63     7072.83     67.93 o 
   8   3   2      453.54      466.11     17.06 o 
   9   3   2     5162.24     5175.56     79.95 o 
  10   3   2      225.00      251.46     30.97 o 
 -10   4   2        3.53      -18.27     18.27 o 
  -9   4   2      754.65      727.08     36.46 o 
  -8   4   2     1146.00     1159.05     44.31 o 
  -7   4   2       98.93       75.22     18.84 o 
  -6   4   2     2249.78     2241.37     31.44 o 
  -5   4   2      130.33      145.39      7.16 o 
  -4   4   2     8431.93     8752.43     82.83 o 
  -3   4   2     2159.65     2194.82     23.74 o 
  -2   4   2     1778.35     1701.98     20.89 o 
  -1   4   2      584.95      667.05     11.22 o 
   0   4   2     2779.04     2705.36     24.26 o 
   1   4   2    10756.11    10966.71     87.42 o 
   2   4   2      123.84       85.99      6.14 o 
   3   4   2      822.13      799.28     13.96 o 
   4   4   2       22.47       36.00      7.58 o 
   5   4   2      695.20      725.99     19.12 o 
   6   4   2       67.00       55.15     10.33 o 
   7   4   2     4031.22     3998.04     48.83 o 
   8   4   2      301.10      288.08     15.49 o 
   9   4   2     3234.89     3039.82     58.39 o 
  10   4   2     1633.58     1622.31     46.16 o 
 -10   5   2       75.83       76.16     22.05 o 
  -9   5   2     3277.51     3224.01     81.26 o 
  -8   5   2       28.66       51.12     23.16 o 
  -7   5   2    11414.65    11147.35    135.52 o 
  -6   5   2      211.63      212.24     15.80 o 
  -5   5   2     6253.74     6248.51     79.22 o 
  -4   5   2      267.25      219.05     12.77 o 
  -3   5   2    13990.18    14284.74    127.56 o 
  -2   5   2       36.63       24.77      4.12 o 
  -1   5   2     1152.48     1143.87     18.22 o 
   0   5   2      217.55      179.43      6.74 o 
   1   5   2     1253.85     1250.25     14.11 o 
   2   5   2      135.87      166.73      6.77 o 
   3   5   2     1580.77     1509.99     18.42 o 
   4   5   2     6883.33     7112.29     68.96 o 
   5   5   2      374.33      401.64     14.71 o 
   6   5   2     2078.74     2060.82     31.95 o 
   7   5   2        9.22        2.03     10.08 o 
   8   5   2     1434.51     1350.11     41.46 o 
   9   5   2     4011.78     3951.62     68.92 o 
  10   5   2      736.79      729.11     38.00 o 
 -10   6   2     2158.53     2090.42     63.26 o 
  -9   6   2      415.79      433.82     46.52 o 
  -8   6   2      168.41      126.51     24.50 o 
  -7   6   2      129.39      134.62     17.92 o 
  -6   6   2     2126.83     2100.37     48.23 o 
  -5   6   2      304.17      262.85     13.15 o 
  -4   6   2     8753.64     8657.33    105.82 o 
  -3   6   2     2131.72     2060.23     30.69 o 
  -2   6   2     3147.15     3033.20     34.26 o 
  -1   6   2    25127.93    25996.39    210.10 o 
   0   6   2    37546.44    37666.04    264.78 o 
   1   6   2    10491.79    10881.47     84.52 o 
   2   6   2    12833.60    12492.52    104.19 o 
   3   6   2      158.33      148.58      9.57 o 
   4   6   2     9477.35     9363.97     79.43 o 
   5   6   2      221.29      248.30     10.44 o 
   6   6   2    12801.19    12730.28    116.79 o 
   7   6   2      438.83      441.24     18.61 o 
   8   6   2       33.46       14.55     14.18 o 
   9   6   2      371.76      408.80     26.30 o 
  10   6   2      153.83      126.74     21.68 o 
  -9   7   2      117.11       90.83     22.39 o 
  -8   7   2        8.63       -4.95     17.14 o 
  -7   7   2      677.65      676.49     27.70 o 
  -6   7   2     1274.67     1345.11     37.94 o 
  -5   7   2      522.94      527.32     22.30 o 
  -4   7   2        0.69        9.97      9.57 o 
  -3   7   2     2561.56     2668.06     44.16 o 
  -2   7   2      257.46      254.75      9.52 o 
  -1   7   2      968.42      993.72     17.19 o 
   0   7   2     4405.06     4450.01     46.22 o 
   1   7   2      602.25      686.78     13.78 o 
   2   7   2      462.24      401.69     10.61 o 
   3   7   2     7332.50     7453.71     74.98 o 
   4   7   2    20754.06    20538.30    180.82 o 
   5   7   2      212.39      228.64     10.02 o 
   6   7   2     2854.97     2874.38     44.67 o 
   7   7   2        1.48       -3.75     12.83 o 
   8   7   2      655.06      624.48     31.96 o 
   9   7   2       10.37       14.32     15.09 o 
  -9   8   2      469.46      474.10     34.66 o 
  -8   8   2     1296.90     1361.30     52.26 o 
  -7   8   2      891.35      782.40     34.55 o 
  -6   8   2     1717.91     1768.11     43.12 o 
  -5   8   2       21.54       24.94     11.69 o 
  -4   8   2     5651.20     5570.11     91.48 o 
  -3   8   2     2157.57     2163.08     29.67 o 
  -2   8   2     5718.44     5419.15     52.10 o 
  -1   8   2       46.14       77.24      7.94 o 
   0   8   2    10234.63    10221.68    101.83 o 
   1   8   2     9547.36     9821.98    101.99 o 
   2   8   2     6760.03     7215.82     66.01 o 
   3   8   2     1793.22     1802.81     27.63 o 
   4   8   2     2391.08     2354.29     28.62 o 
   5   8   2      312.97      322.93     15.63 o 
   6   8   2     1253.44     1254.22     37.73 o 
   7   8   2     2955.39     3028.57     51.21 o 
   8   8   2      224.29      270.46     25.66 o 
   9   8   2       93.69       61.35     19.93 o 
  -9   9   2     1839.14     1953.52     60.28 o 
  -8   9   2      336.63      349.57     29.82 o 
  -7   9   2     9665.38     9565.28    173.85 o 
  -6   9   2      252.59      288.69     18.17 o 
  -5   9   2     1224.56     1187.38     26.89 o 
  -4   9   2     4696.39     4639.75     50.20 o 
  -3   9   2     3398.74     3404.40     38.32 o 
  -2   9   2     1841.30     1910.79     23.89 o 
  -1   9   2     2661.25     2574.66     33.54 o 
   0   9   2     2755.59     2761.10     35.24 o 
   1   9   2     5594.86     5640.02     62.92 o 
   2   9   2    10689.21    10673.20    106.66 o 
   3   9   2    11564.87    11757.56    115.97 o 
   4   9   2     1670.45     1667.09     25.02 o 
   5   9   2     1350.41     1388.36     36.83 o 
   6   9   2     2456.70     2391.12     46.14 o 
   7   9   2     2334.24     2260.26     44.02 o 
   8   9   2     1196.13     1276.75     41.55 o 
   9   9   2     5197.57     5202.67     92.41 o 
  -9  10   2     1618.60     1732.05     57.75 o 
  -8  10   2      859.82      841.36     42.44 o 
  -7  10   2     1580.20     1472.83     43.64 o 
  -6  10   2        0.29       13.96     13.75 o 
  -5  10   2      512.27      536.80     20.18 o 
  -4  10   2     1458.89     1391.45     47.67 o 
  -3  10   2     2061.18     2024.24     26.79 o 
  -2  10   2      954.62      983.14     20.27 o 
  -1  10   2     1094.54     1073.32     23.35 o 
   0  10   2     1584.82     1618.64     25.00 o 
   1  10   2      399.22      349.64     13.12 o 
   2  10   2     1930.46     1862.35     27.66 o 
   3  10   2        6.99        0.20      7.15 o 
   4  10   2       12.09        0.08      7.68 o 
   5  10   2     2959.97     3019.13     51.02 o 
   6  10   2     5219.11     5176.08     75.41 o 
   7  10   2     6859.26     6674.79     87.52 o 
   8  10   2       31.18        3.19     17.28 o 
   9  10   2     3372.05     3449.71     73.73 o 
  -8  11   2     1124.31     1234.97     49.85 o 
  -7  11   2     3082.94     3011.61     63.41 o 
  -6  11   2     1223.75     1180.86     34.63 o 
  -5  11   2     6000.97     5791.15    101.18 o 
  -4  11   2      265.20      311.27     17.67 o 
  -3  11   2     2678.95     2646.42     31.73 o 
  -2  11   2     2011.99     1941.99     29.94 o 
  -1  11   2     4425.85     4211.91     47.52 o 
   0  11   2     2851.67     2856.82     36.55 o 
   1  11   2     1823.47     1815.90     26.89 o 
   2  11   2      308.19      344.74     11.70 o 
   3  11   2       77.46       85.29      9.99 o 
   4  11   2     5299.86     5152.67     92.34 o 
   5  11   2     1153.74     1181.49     35.08 o 
   6  11   2       75.29       88.21     17.94 o 
   7  11   2     1865.20     1837.82     40.88 o 
   8  11   2      523.76      539.25     32.31 o 
  -8  12   2      147.14      176.01     27.40 o 
  -7  12   2      856.28      817.73     38.58 o 
  -6  12   2     1038.67     1025.01     30.71 o 
  -5  12   2     4296.08     4056.34     59.49 o 
  -4  12   2     6876.77     6817.32     78.30 o 
  -3  12   2     4875.82     4605.87     54.37 o 
  -2  12   2     9604.13     9491.63     90.12 o 
  -1  12   2     8567.61     8498.84     78.61 o 
   0  12   2     4264.37     4326.91     46.85 o 
   1  12   2     1792.24     1788.61     27.69 o 
   2  12   2      705.14      738.15     15.53 o 
   3  12   2     1998.83     2036.27     37.99 o 
   4  12   2      301.66      313.52     27.89 o 
   5  12   2     1614.66     1650.45     45.92 o 
   6  12   2     1445.30     1471.70     38.07 o 
   7  12   2      551.88      554.72     26.48 o 
   8  12   2       35.83       42.46     19.86 o 
  -8  13   2        2.69       -1.43     24.47 o 
  -7  13   2      222.44      210.87     26.12 o 
  -6  13   2       48.08       35.34     14.03 o 
  -5  13   2     1548.52     1581.96     42.51 o 
  -4  13   2      793.48      773.73     26.52 o 
  -3  13   2      423.96      405.84     17.39 o 
  -2  13   2     1011.48      918.03     23.41 o 
  -1  13   2       83.93       79.91     10.68 o 
   0  13   2     1099.89     1170.05     22.98 o 
   1  13   2      193.61      186.05     12.46 o 
   2  13   2     4941.88     4871.27     62.60 o 
   3  13   2     2081.95     2037.99     36.27 o 
   4  13   2      937.14      966.19     33.01 o 
   5  13   2     1086.55     1089.45     33.76 o 
   6  13   2     2141.87     2120.80     46.67 o 
   7  13   2        8.81       -4.82     14.30 o 
   8  13   2     1467.90     1459.28     48.92 o 
  -7  14   2       28.43       22.27     19.36 o 
  -6  14   2     3004.48     2960.74     52.87 o 
  -5  14   2      279.37      276.92     21.35 o 
  -4  14   2     1700.06     1756.28     37.47 o 
  -3  14   2     1064.55     1079.31     26.64 o 
  -2  14   2     6484.74     6260.02     67.04 o 
  -1  14   2       82.43       62.94     10.72 o 
   0  14   2     3493.21     3561.19     47.71 o 
   1  14   2      434.66      416.73     17.62 o 
   2  14   2     4907.05     4809.57     58.82 o 
   3  14   2      189.67      187.32     20.70 o 
   4  14   2      245.72      250.55     21.88 o 
   5  14   2      515.53      457.37     27.63 o 
   6  14   2      119.35      107.51     17.81 o 
   7  14   2     1077.46     1078.40     36.25 o 
  -7  15   2     1290.18     1294.99     52.69 o 
  -6  15   2       46.37       32.55     16.23 o 
  -5  15   2      820.96      840.77     33.28 o 
  -4  15   2      183.51      210.50     17.89 o 
  -3  15   2      964.69      946.32     26.64 o 
  -2  15   2     2974.30     2979.46     51.99 o 
  -1  15   2     2525.47     2402.49     35.18 o 
   0  15   2     5177.74     5126.54     56.54 o 
   1  15   2      482.91      468.22     17.60 o 
   2  15   2     5836.98     5685.90     67.45 o 
   3  15   2     1861.70     1758.70     48.03 o 
   4  15   2     1854.75     1834.61     46.77 o 
   5  15   2      584.19      629.64     32.77 o 
   6  15   2     3995.87     4080.44     76.23 o 
   7  15   2      280.97      316.99     26.12 o 
  -6  16   2      968.84      993.84     38.59 o 
  -5  16   2     3092.59     3105.44     59.49 o 
  -4  16   2      140.84      145.60     17.92 o 
  -3  16   2     1226.92     1223.25     30.42 o 
  -2  16   2      843.70      898.21     27.35 o 
  -1  16   2       41.45       23.69     10.27 o 
   0  16   2      904.10      951.87     24.03 o 
   1  16   2       78.27       88.69     13.34 o 
   2  16   2      811.97      795.45     33.60 o 
   3  16   2     1978.16     2014.50     75.71 o 
   4  16   2        7.22      -14.87     14.87 o 
   5  16   2     3924.94     3836.20     73.60 o 
   6  16   2      454.68      481.51     33.08 o 
  -6  17   2      173.60      205.50     23.53 o 
  -5  17   2     1651.25     1640.71     43.95 o 
  -4  17   2       79.95       92.20     16.68 o 
  -3  17   2     1143.19     1219.69     34.27 o 
  -2  17   2     1009.40     1026.44     29.44 o 
  -1  17   2     1317.16     1317.57     38.78 o 
   0  17   2      820.10      865.04     26.18 o 
   1  17   2     1116.19     1048.75     30.12 o 
   2  17   2       39.80       13.31     17.08 o 
   3  17   2     1559.16     1519.02     47.40 o 
   4  17   2       58.06       38.42     18.53 o 
   5  17   2     3861.44     3834.58     75.08 o 
   6  17   2       43.56       17.88     17.66 o 
  -5  18   2     3117.63     3238.82     65.77 o 
  -4  18   2     1695.81     1719.45     42.36 o 
  -3  18   2     2149.10     2051.88     44.36 o 
  -2  18   2      468.78      423.76     23.20 o 
  -1  18   2     2421.81     2361.48     45.36 o 
   0  18   2      718.19      782.94     29.40 o 
   1  18   2      649.70      620.53     29.10 o 
   2  18   2        1.82      -16.94     27.70 o 
   3  18   2      609.64      597.72     35.49 o 
   4  18   2     1683.05     1640.33     48.41 o 
   5  18   2     1249.95     1321.64     46.39 o 
  -4  19   2      139.33      143.95     20.78 o 
  -3  19   2      161.71      189.19     19.32 o 
  -2  19   2     3537.99     3547.96     66.37 o 
  -1  19   2       72.02       80.68     18.52 o 
   0  19   2     2302.61     2371.81     50.49 o 
   1  19   2      170.11      152.55     19.75 o 
   2  19   2     1388.87     1340.10     48.40 o 
   3  19   2        8.07      -18.43     18.43 o 
   4  19   2      327.69      323.80     28.32 o 
  -3  20   2      157.02      180.32     22.38 o 
  -2  20   2     3796.38     3949.35     75.99 o 
  -1  20   2       97.32       96.24     22.18 o 
   0  20   2     1269.44     1322.97     43.78 o 
   1  20   2      492.61      517.87     34.72 o 
   2  20   2     1377.40     1380.65     70.95 o 
   3  20   2      810.22      846.29     43.15 o 
  -2  21   2      332.19      324.12     30.65 o 
  -1  21   2      851.76      940.21     56.31 o 
   0  21   2      311.94      277.25     28.97 o 
   1  21   2        4.20      -14.89     18.96 o 
   2  21   2     4783.15     4996.78    156.78 o 
  -9   0   3     1580.12     1686.11     63.57 o 
  -7   0   3     7162.76     7122.56    139.03 o 
  -5   0   3     1517.40     1414.37     35.88 o 
  -3   0   3    16955.41    17187.22    201.87 o 
  -1   0   3    62229.99    61630.16    581.15 o 
   1   0   3    24250.17    24317.50    249.83 o 
   3   0   3    11864.71    12340.29    164.95 o 
   5   0   3     1716.61     1776.35     40.16 o 
   7   0   3     3196.48     3267.60     50.82 o 
   9   0   3      243.14      292.01     24.95 o 
 -10   1   3     1633.72     1574.85     58.73 o 
  -9   1   3     2621.03     2620.85     62.32 o 
  -8   1   3        0.46       -4.10     15.56 o 
  -7   1   3        1.29      -12.47     12.47 o 
  -6   1   3      691.32      711.59     15.56 o 
  -5   1   3     3611.19     3778.54     40.31 o 
  -4   1   3     1191.19     1207.90     16.26 o 
  -3   1   3        5.23       13.35      4.48 o 
  -2   1   3     9863.96    10444.13     75.48 o 
  -1   1   3    12351.64    13179.65     90.99 o 
   0   1   3      954.08     1017.94     10.92 o 
   1   1   3    20374.15    20327.75    147.76 o 
   2   1   3      561.97      573.26     10.62 o 
   3   1   3    38120.89    38981.27    401.79 o 
   4   1   3      858.92      773.44     16.53 o 
   5   1   3      822.08      797.77     18.71 o 
   6   1   3     2529.80     2491.64     32.00 o 
   7   1   3     5352.01     5355.10     53.74 o 
   8   1   3     2450.77     2450.40     31.78 o 
   9   1   3      200.04      192.69     15.76 o 
  10   1   3       40.83       31.87     19.55 o 
 -10   2   3       24.32        0.23     21.24 o 
  -9   2   3        2.02        2.79     17.23 o 
  -8   2   3      458.12      469.37     25.68 o 
  -7   2   3       69.61       49.94     15.55 o 
  -6   2   3     8519.27     8361.04     80.87 o 
  -5   2   3       55.38       61.63      7.43 o 
  -4   2   3     9783.68    10231.55     93.00 o 
  -3   2   3    12238.06    12686.73    104.72 o 
  -2   2   3      127.18      135.09      4.35 o 
  -1   2   3      934.48      765.46      8.92 o 
   0   2   3     5216.53     5136.78     39.64 o 
   1   2   3     3272.58     3233.55     25.23 o 
   2   2   3     6670.39     7301.03     60.20 o 
   3   2   3     1851.97     1858.50     24.37 o 
   4   2   3      142.85      106.87      8.65 o 
   5   2   3      888.52      971.36     21.49 o 
   6   2   3     2755.87     2818.07     34.61 o 
   7   2   3      105.92      129.51     10.17 o 
   8   2   3      997.56      939.53     20.60 o 
   9   2   3      425.69      439.31     20.59 o 
  10   2   3     4911.58     4785.92     87.62 o 
 -10   3   3     5333.33     5322.04    149.71 o 
  -9   3   3       49.72        1.19     17.34 o 
  -8   3   3     7259.85     7307.60    128.68 o 
  -7   3   3       18.29       21.93     14.87 o 
  -6   3   3     3086.65     3139.99     40.31 o 
  -5   3   3     2421.95     2388.97     31.71 o 
  -4   3   3    16105.06    16288.70    142.62 o 
  -3   3   3      980.54     1005.13     12.96 o 
  -2   3   3     2184.69     2623.89     20.57 o 
  -1   3   3     4459.17     4731.93     32.07 o 
   0   3   3     7844.80     8218.49     59.09 o 
   1   3   3     4978.23     5059.68     41.14 o 
   2   3   3      637.47      547.45     10.55 o 
   3   3   3     2659.42     2808.33     34.77 o 
   4   3   3     8279.61     8289.39     85.00 o 
   5   3   3     3360.49     3326.53     40.64 o 
   6   3   3     8005.95     7920.85     77.75 o 
   7   3   3      189.29      183.30     11.08 o 
   8   3   3      531.56      553.81     19.54 o 
   9   3   3      121.28      129.21     18.22 o 
  10   3   3        9.31       -5.51     18.00 o 
 -10   4   3       40.89        4.51     20.72 o 
  -9   4   3      195.14      220.79     25.32 o 
  -8   4   3      644.03      628.48     42.69 o 
  -7   4   3     1976.87     1899.95     44.67 o 
  -6   4   3     3315.92     3425.75     46.41 o 
  -5   4   3     2104.51     2256.68     31.07 o 
  -4   4   3    10027.95    10281.08    100.53 o 
  -3   4   3     7590.80     8243.07     66.12 o 
  -2   4   3     5746.15     5650.46     43.03 o 
  -1   4   3      263.42      274.88      7.03 o 
   0   4   3    10971.46    10993.57     78.47 o 
   1   4   3      258.69      305.04      7.69 o 
   2   4   3      268.83      327.52      9.14 o 
   3   4   3     7418.91     7487.90     69.88 o 
   4   4   3     6028.59     6217.42     56.29 o 
   5   4   3     1233.78     1298.12     21.59 o 
   6   4   3      673.73      727.68     19.81 o 
   7   4   3      392.13      422.03     17.38 o 
   8   4   3     4319.36     4405.40     52.81 o 
   9   4   3     1410.21     1441.41     44.14 o 
  10   4   3     6381.88     6279.97    114.91 o 
 -10   5   3     1303.82     1263.83     52.50 o 
  -9   5   3     2124.84     2010.96     73.84 o 
  -8   5   3     5651.00     5358.49    128.54 o 
  -7   5   3        5.14       -9.40     16.85 o 
  -6   5   3     8592.34     8437.84    105.01 o 
  -5   5   3      100.91       99.73     18.40 o 
  -4   5   3       58.09       64.47      7.21 o 
  -3   5   3        3.17        8.34      5.76 o 
  -2   5   3     2025.80     1980.80     20.40 o 
  -1   5   3       10.96       11.02      4.58 o 
   0   5   3       10.89       24.79      4.74 o 
   1   5   3        3.89        7.95      4.15 o 
   2   5   3     2888.45     2958.53     35.62 o 
   3   5   3     2863.14     2969.36     33.29 o 
   4   5   3     9611.04     9619.27     74.58 o 
   5   5   3      218.30      222.47     10.85 o 
   6   5   3     5653.55     5587.60     62.00 o 
   7   5   3     3438.69     3488.75     50.85 o 
   8   5   3      588.44      566.97     28.49 o 
   9   5   3       67.83       52.64     16.86 o 
  10   5   3      707.16      741.49     35.22 o 
 -10   6   3        4.20       29.84     22.92 o 
  -9   6   3      170.66      142.17     26.42 o 
  -8   6   3     5806.08     5592.03    132.45 o 
  -7   6   3     1588.95     1539.57     47.97 o 
  -6   6   3     2935.11     2907.32     47.07 o 
  -5   6   3     3709.30     3648.42     49.33 o 
  -4   6   3     4380.32     4456.41     62.66 o 
  -3   6   3    33320.91    33563.05    307.39 o 
  -2   6   3     7580.59     7650.53     65.66 o 
  -1   6   3    20902.10    21334.14    195.82 o 
   0   6   3     1151.25     1139.91     17.75 o 
   1   6   3     4782.61     4694.99     42.36 o 
   2   6   3       72.71       86.98      7.05 o 
   3   6   3     3734.17     3719.67     46.56 o 
   4   6   3     1210.79     1233.52     19.23 o 
   5   6   3      247.97      235.37      9.72 o 
   6   6   3      381.72      409.81     21.34 o 
   7   6   3       18.49        7.83     11.79 o 
   8   6   3     5027.22     5065.85     71.82 o 
   9   6   3      298.04      298.31     28.83 o 
  -9   7   3        3.46      -12.22     23.57 o 
  -8   7   3      116.60       91.00     22.89 o 
  -7   7   3       58.78       42.93     17.68 o 
  -6   7   3     2495.43     2483.73     50.56 o 
  -5   7   3     1165.91     1249.26     31.25 o 
  -4   7   3       71.18      123.13     13.09 o 
  -3   7   3     2882.04     2736.72     36.86 o 
  -2   7   3       74.71       50.20      6.52 o 
  -1   7   3     2994.62     2856.67     35.65 o 
   0   7   3    10125.96    10678.04    125.80 o 
   1   7   3    32622.72    33127.83    334.67 o 
   2   7   3      328.11      396.84     10.77 o 
   3   7   3    27537.07    27653.47    254.79 o 
   4   7   3       71.49       94.11      9.18 o 
   5   7   3    12291.67    12283.15    104.64 o 
   6   7   3      177.67      141.37     16.22 o 
   7   7   3     5404.77     5333.20     83.17 o 
   8   7   3      151.69      141.44     18.08 o 
   9   7   3       13.68        0.46     15.66 o 
  -9   8   3      310.41      236.48     31.79 o 
  -8   8   3       78.48       56.32     22.40 o 
  -7   8   3       68.74       36.03     19.99 o 
  -6   8   3      168.42      152.37     16.65 o 
  -5   8   3     1972.38     1918.00     39.70 o 
  -4   8   3      392.35      351.04     18.71 o 
  -3   8   3    15420.05    15094.65    147.81 o 
  -2   8   3     3116.28     3299.06     41.06 o 
  -1   8   3    13997.92    13875.27    133.56 o 
   0   8   3      443.28      382.69     12.01 o 
   1   8   3     5354.94     5381.90     54.71 o 
   2   8   3     1328.89     1497.52     22.35 o 
   3   8   3      271.99      295.12     14.28 o 
   4   8   3       58.58       69.04      9.32 o 
   5   8   3       36.39       44.84     11.51 o 
   6   8   3        2.52        0.45     12.07 o 
   7   8   3        3.80        9.52     13.44 o 
   8   8   3      276.21      284.48     22.56 o 
   9   8   3        6.09       -6.15     15.78 o 
  -9   9   3      732.51      655.17     43.87 o 
  -8   9   3     1703.21     1736.32     67.82 o 
  -7   9   3      367.62      316.01     30.82 o 
  -6   9   3     5791.72     5565.32     76.40 o 
  -5   9   3       26.39       21.46     11.28 o 
  -4   9   3      720.78      763.73     21.25 o 
  -3   9   3      112.52      109.85      7.05 o 
  -2   9   3        1.45        6.61      6.55 o 
  -1   9   3     2652.26     2514.26     32.98 o 
   0   9   3    10548.04    10457.77     93.66 o 
   1   9   3     9209.04     9505.14     90.15 o 
   2   9   3     7256.85     7325.11     77.45 o 
   3   9   3    12434.46    12150.77    140.33 o 
   4   9   3     2014.16     2033.97     30.30 o 
   5   9   3     6424.48     6309.73     75.32 o 
   6   9   3      433.49      482.89     23.93 o 
   7   9   3      104.48       78.48     16.05 o 
   8   9   3       54.04       11.29     20.54 o 
   9   9   3      429.73      448.45     31.50 o 
  -9  10   3        8.21       15.36     22.43 o 
  -8  10   3     1054.40     1080.32     46.65 o 
  -7  10   3       97.94      125.02     25.00 o 
  -6  10   3     2910.62     2870.25     56.90 o 
  -5  10   3      757.18      732.59     23.04 o 
  -4  10   3     2269.41     2168.72     33.95 o 
  -3  10   3     1356.18     1365.63     20.33 o 
  -2  10   3     9736.85     9557.54     88.03 o 
  -1  10   3     1465.71     1420.57     23.34 o 
   0  10   3    22266.47    22520.16    188.93 o 
   1  10   3     5727.79     5727.20     60.18 o 
   2  10   3     7619.65     7543.98     96.14 o 
   3  10   3     2208.60     2198.20     59.15 o 
   4  10   3     5717.08     5804.58     91.81 o 
   5  10   3        1.31        8.19     12.41 o 
   6  10   3     6359.46     6286.29     86.76 o 
   7  10   3     3584.21     3563.91     62.01 o 
   8  10   3     4512.35     4537.10     74.94 o 
   9  10   3      522.48      598.55     35.77 o 
  -8  11   3     4118.25     4124.49     87.83 o 
  -7  11   3      449.26      448.13     28.87 o 
  -6  11   3     5417.13     5275.07     85.35 o 
  -5  11   3     1764.18     1754.76     40.66 o 
  -4  11   3     5991.40     5793.64     72.07 o 
  -3  11   3     3914.82     3808.63     40.31 o 
  -2  11   3     1151.34     1117.30     21.55 o 
  -1  11   3     2708.08     2644.06     36.37 o 
   0  11   3       74.89      104.67      9.87 o 
   1  11   3     1385.79     1417.95     27.60 o 
   2  11   3     1612.80     1623.36     31.09 o 
   3  11   3        4.06        7.43      8.77 o 
   4  11   3     2161.71     2124.55     51.00 o 
   5  11   3       32.74       46.28     14.75 o 
   6  11   3     2699.65     2628.89     74.68 o 
   7  11   3     1857.84     1854.42     43.93 o 
   8  11   3     1497.53     1501.90     43.29 o 
  -8  12   3     2379.51     2378.06     82.17 o 
  -7  12   3     2835.62     2995.50     64.63 o 
  -6  12   3     5896.58     5791.88    136.52 o 
  -5  12   3      883.21      941.32     39.29 o 
  -4  12   3    15890.23    15340.32    164.23 o 
  -3  12   3     4119.79     4035.57     48.93 o 
  -2  12   3      314.59      349.03     15.00 o 
  -1  12   3     3693.11     3705.81     46.28 o 
   0  12   3      109.67      114.88     10.59 o 
   1  12   3       85.14       71.64     10.07 o 
   2  12   3        9.13       11.57     11.62 o 
   3  12   3      581.35      611.28     22.38 o 
   4  12   3      589.70      580.97     30.34 o 
   5  12   3     2121.41     2140.95     49.25 o 
   6  12   3     1637.24     1622.12     43.94 o 
   7  12   3     1235.67     1289.64     41.81 o 
   8  12   3     2811.29     2755.31     70.93 o 
  -8  13   3     1409.65     1457.55     53.23 o 
  -7  13   3      339.07      339.81     27.87 o 
  -6  13   3      215.22      216.84     18.42 o 
  -5  13   3     1369.23     1369.76     41.49 o 
  -4  13   3       10.36       12.93     12.21 o 
  -3  13   3     6930.02     6818.98     68.47 o 
  -2  13   3      735.41      781.62     21.41 o 
  -1  13   3     6816.82     6786.77     71.38 o 
   0  13   3     3136.94     3145.01     40.17 o 
   1  13   3     6840.10     6861.86     81.03 o 
   2  13   3      922.44      882.83     28.27 o 
   3  13   3    13527.20    12661.75    168.15 o 
   4  13   3     1410.08     1456.06     43.41 o 
   5  13   3     5493.85     5427.94     96.37 o 
   6  13   3      912.55      927.63     41.93 o 
   7  13   3     2503.64     2626.82     54.49 o 
   8  13   3      619.16      629.92     40.00 o 
  -7  14   3     4068.71     4051.42    110.45 o 
  -6  14   3      268.18      305.25     27.71 o 
  -5  14   3     4722.44     4636.99     73.14 o 
  -4  14   3     1517.84     1548.38     36.06 o 
  -3  14   3     4887.62     4691.18     57.34 o 
  -2  14   3      378.79      329.50     17.36 o 
  -1  14   3     5925.13     5981.65     66.29 o 
   0  14   3     1561.99     1641.77     28.84 o 
   1  14   3     7880.90     7756.37     82.98 o 
   2  14   3        0.10       -3.59     11.04 o 
   3  14   3      402.96      338.81     24.67 o 
   4  14   3      446.81      473.11     29.06 o 
   5  14   3       32.93       19.08     20.40 o 
   6  14   3      242.70      263.81     23.99 o 
   7  14   3      663.86      607.77     33.63 o 
  -7  15   3      668.79      744.16     43.52 o 
  -6  15   3      179.36      179.13     26.08 o 
  -5  15   3      154.55      190.48     19.72 o 
  -4  15   3     3502.21     3521.04     56.33 o 
  -3  15   3        5.57        7.01     11.12 o 
  -2  15   3     2816.56     2719.81     42.93 o 
  -1  15   3     9977.97     9834.04    111.06 o 
   0  15   3     3519.62     3519.04     47.58 o 
   1  15   3     6423.07     6563.89     75.36 o 
   2  15   3     1141.80     1078.96     27.62 o 
   3  15   3     2543.08     2536.29     58.15 o 
   4  15   3       24.61       13.22     29.20 o 
   5  15   3     1796.92     1768.80     47.60 o 
   6  15   3      109.31      152.10     21.70 o 
   7  15   3     1053.25     1112.73     45.18 o 
  -6  16   3     1001.05     1107.42     44.27 o 
  -5  16   3      387.39      422.53     27.70 o 
  -4  16   3     3468.67     3403.51     56.75 o 
  -3  16   3       65.90       71.60     13.19 o 
  -2  16   3     2859.14     2786.71     44.72 o 
  -1  16   3        1.13        9.06     11.17 o 
   0  16   3     4091.65     4019.69     51.24 o 
   1  16   3     4151.53     4111.22     62.34 o 
   2  16   3     8265.69     7916.07    112.61 o 
   3  16   3        0.11       12.47     16.92 o 
   4  16   3     8414.92     8238.09    157.19 o 
   5  16   3      130.67      189.86     22.76 o 
   6  16   3     4640.05     4695.26     85.83 o 
  -6  17   3     1740.42     1781.37     47.68 o 
  -5  17   3      111.84       73.75     18.70 o 
  -4  17   3     2237.28     2239.61     46.15 o 
  -3  17   3     2363.18     2380.91     46.76 o 
  -2  17   3     5764.05     5831.73     73.15 o 
  -1  17   3        7.35        6.50     11.95 o 
   0  17   3     1901.31     1853.28     39.42 o 
   1  17   3      332.37      346.54     22.06 o 
   2  17   3        1.13      -10.88     14.34 o 
   3  17   3      363.79      369.20     28.93 o 
   4  17   3      954.81     1048.33     44.42 o 
   5  17   3     1150.84     1072.87     42.52 o 
   6  17   3       38.13        6.01     21.34 o 
  -5  18   3      612.54      630.75     33.09 o 
  -4  18   3     3803.79     3888.29     64.55 o 
  -3  18   3      255.48      325.96     22.29 o 
  -2  18   3     2106.30     2097.85     40.51 o 
  -1  18   3      276.51      299.23     22.09 o 
   0  18   3      222.37      262.43     19.29 o 
   1  18   3       91.64       58.60     17.10 o 
   2  18   3     1519.97     1542.93     59.83 o 
   3  18   3     1372.33     1412.95     46.57 o 
   4  18   3     1348.87     1300.58     43.85 o 
   5  18   3      369.25      344.67     36.19 o 
  -4  19   3       58.33       70.01     17.74 o 
  -3  19   3     1442.44     1434.92     38.34 o 
  -2  19   3        0.59        9.27     15.36 o 
  -1  19   3     6657.85     6815.03     95.81 o 
   0  19   3       65.58       81.35     19.58 o 
   1  19   3     2524.53     2658.95     65.93 o 
   2  19   3       15.10        3.68     21.45 o 
   3  19   3     1662.12     1638.46     54.61 o 
   4  19   3      844.90      860.41     41.82 o 
  -3  20   3     2787.03     2710.40     58.51 o 
  -2  20   3       84.40      118.71     21.92 o 
  -1  20   3      469.43      487.12     33.42 o 
   0  20   3       59.83       72.19     24.40 o 
   1  20   3     2094.23     2085.85     59.42 o 
   2  20   3      266.64      274.03     29.37 o 
   3  20   3        4.65       -5.69     30.79 o 
  -1  21   3     1476.83     1560.66     69.61 o 
   0  21   3      936.80      938.62     51.91 o 
   1  21   3      247.44      277.38     29.41 o 
 -10   0   4      156.64      141.90     40.46 o 
  -8   0   4       12.57        0.00     28.43 o 
  -6   0   4     6351.68     6518.21    125.54 o 
  -4   0   4     4732.45     4632.31    100.06 o 
  -2   0   4    18060.73    18383.18    178.83 o 
   0   0   4    11558.03    12438.87    114.13 o 
   2   0   4      784.49      791.80     24.98 o 
   4   0   4    11719.59    12481.89    154.31 o 
   6   0   4     4230.07     4323.73     77.83 o 
   8   0   4        0.06      -11.18     11.18 o 
  10   0   4      862.09      800.84     70.16 o 
 -10   1   4      166.09      223.50     38.57 o 
  -9   1   4        0.67       -4.15     17.10 o 
  -8   1   4      451.76      419.84     24.72 o 
  -7   1   4       91.87      107.00     16.31 o 
  -6   1   4     2812.27     2893.55     54.79 o 
  -5   1   4     1754.65     1778.60     33.98 o 
  -4   1   4      262.68      292.36     17.55 o 
  -3   1   4    10923.51    11331.43    108.70 o 
  -2   1   4      772.19      535.06      7.84 o 
  -1   1   4     2552.68     2562.11     21.32 o 
   0   1   4    56426.27    56694.87    379.06 o 
   1   1   4      153.87      177.36      5.72 o 
   2   1   4      679.31      498.05      9.05 o 
   3   1   4      318.65      455.69     13.57 o 
   4   1   4    10023.94    10370.04    102.69 o 
   5   1   4      202.09      192.56     12.28 o 
   6   1   4     1102.21     1106.37     24.54 o 
   7   1   4      509.61      524.57     16.71 o 
   8   1   4      464.64      451.00     15.57 o 
   9   1   4      327.71      319.11     18.20 o 
  10   1   4     1084.45     1067.01     43.07 o 
 -10   2   4      116.65       91.05     30.78 o 
  -9   2   4      575.62      617.18     35.39 o 
  -8   2   4       52.70       53.78     15.68 o 
  -7   2   4      775.18      682.46     30.53 o 
  -6   2   4     1169.64     1178.35     29.85 o 
  -5   2   4     4109.64     4106.86     51.20 o 
  -4   2   4     8860.71     8887.09     88.04 o 
  -3   2   4    26801.37    28316.23    254.79 o 
  -2   2   4    28366.25    29404.19    185.92 o 
  -1   2   4    17530.96    19024.12    115.53 o 
   0   2   4     2127.03     2082.37     20.21 o 
   1   2   4       42.14       48.13      4.29 o 
   2   2   4     1449.72     1512.59     16.24 o 
   3   2   4     2597.48     2290.46     28.45 o 
   4   2   4       27.52       38.08      7.47 o 
   5   2   4     2710.83     2785.53     40.66 o 
   6   2   4      137.17      146.46     11.14 o 
   7   2   4     4728.42     4745.07     49.87 o 
   8   2   4      517.91      529.41     17.05 o 
   9   2   4     1585.88     1576.75     33.01 o 
  10   2   4       87.98       70.35     21.80 o 
 -10   3   4       92.06       38.98     42.54 o 
  -9   3   4      957.75      916.64     41.51 o 
  -8   3   4     1102.89     1065.40     44.24 o 
  -7   3   4     1208.83     1277.88     37.91 o 
  -6   3   4        8.42       14.93      7.07 o 
  -5   3   4     3633.91     3718.35     43.32 o 
  -4   3   4     6583.97     6718.59     60.35 o 
  -3   3   4      205.82      228.15      6.85 o 
  -2   3   4     8817.86     9197.36     64.17 o 
  -1   3   4     3138.54     3175.67     23.64 o 
   0   3   4     3809.47     4070.53     31.59 o 
   1   3   4     2453.19     2601.79     22.13 o 
   2   3   4    16609.28    17948.90    154.16 o 
   3   3   4     1121.40      900.85     16.12 o 
   4   3   4      466.59      414.11     12.77 o 
   5   3   4     1295.60     1308.94     24.78 o 
   6   3   4      221.38      219.60     12.69 o 
   7   3   4       12.58        1.37      9.70 o 
   8   3   4       71.52       62.59     10.98 o 
   9   3   4     1050.74     1083.80     35.34 o 
  10   3   4      168.00      138.47     23.25 o 
 -10   4   4       13.60      -22.36     22.36 o 
  -9   4   4     3039.72     3058.46     69.40 o 
  -8   4   4      709.42      732.38     39.62 o 
  -7   4   4    11434.14    11197.33    152.61 o 
  -6   4   4      213.73      206.55     11.61 o 
  -5   4   4     3047.62     3016.45     37.88 o 
  -4   4   4      107.12      109.70      9.06 o 
  -3   4   4    15859.46    16599.27    120.15 o 
  -2   4   4     6292.03     6258.11     49.17 o 
  -1   4   4      641.41      626.88      9.61 o 
   0   4   4     5975.72     6288.22     47.87 o 
   1   4   4     4950.35     4913.71     39.78 o 
   2   4   4     9891.29    10389.53     88.91 o 
   3   4   4     1761.24     1568.49     23.01 o 
   4   4   4      701.67      754.47     18.21 o 
   5   4   4     3518.69     3534.45     45.38 o 
   6   4   4       75.10      117.99     10.68 o 
   7   4   4     2851.81     2759.34     47.97 o 
   8   4   4      533.58      580.40     21.42 o 
   9   4   4     2349.41     2481.69     52.15 o 
  10   4   4       33.04      -21.62     21.62 o 
 -10   5   4      724.86      751.34     42.65 o 
  -9   5   4      858.41      813.12     53.20 o 
  -8   5   4        0.77       32.75     19.88 o 
  -7   5   4     2125.38     2065.50     55.94 o 
  -6   5   4      717.33      732.32     23.68 o 
  -5   5   4     4725.00     4969.37     59.41 o 
  -4   5   4        0.91       -2.35      6.24 o 
  -3   5   4     2108.67     2237.57     27.67 o 
  -2   5   4       32.37       94.67      6.36 o 
  -1   5   4     1524.42     1624.84     17.43 o 
   0   5   4     8842.16     8412.83     70.46 o 
   1   5   4    12844.54    13049.83    104.42 o 
   2   5   4     1568.65     1437.04     19.07 o 
   3   5   4    10896.49    11559.75    100.24 o 
   4   5   4     6517.43     6564.20     70.95 o 
   5   5   4      744.34      766.60     16.90 o 
   6   5   4      700.59      752.76     26.46 o 
   7   5   4       58.78       61.88     10.32 o 
   8   5   4      264.42      231.64     18.45 o 
   9   5   4      443.29      463.41     27.21 o 
  10   5   4      414.12      396.35     30.64 o 
  -9   6   4     1115.18     1175.52     62.51 o 
  -8   6   4      569.88      561.60     35.88 o 
  -7   6   4     3209.41     3152.91     74.63 o 
  -6   6   4       93.46       84.82     15.56 o 
  -5   6   4      245.89      271.75     13.95 o 
  -4   6   4     4276.50     4120.63     59.76 o 
  -3   6   4     3493.02     3926.97     51.11 o 
  -2   6   4     5979.07     6362.30     59.05 o 
  -1   6   4     3949.76     3991.18     45.81 o 
   0   6   4      281.06      330.38     11.60 o 
   1   6   4    17026.64    17673.54    146.47 o 
   2   6   4       33.57       40.75      7.42 o 
   3   6   4     5056.26     5080.36     66.02 o 
   4   6   4      596.27      548.35     15.14 o 
   5   6   4    11177.53    10883.75    106.46 o 
   6   6   4     1610.83     1681.39     30.99 o 
   7   6   4     2196.29     2191.58     40.09 o 
   8   6   4       32.65       28.10     14.72 o 
   9   6   4     2756.77     2567.62     54.33 o 
  -9   7   4      650.45      627.06     42.28 o 
  -8   7   4        3.02      -29.52     29.52 o 
  -7   7   4      391.19      417.65     30.59 o 
  -6   7   4     4694.13     4838.73     81.19 o 
  -5   7   4      111.88      103.06     14.63 o 
  -4   7   4    14298.54    13738.18    169.86 o 
  -3   7   4       78.04       72.90     10.21 o 
  -2   7   4    12101.26    11971.82     98.70 o 
  -1   7   4     2010.25     2143.79     34.87 o 
   0   7   4     5909.17     5521.30     64.24 o 
   1   7   4      766.71      763.24     14.11 o 
   2   7   4    11182.71    11075.60    117.15 o 
   3   7   4      396.43      464.64     18.54 o 
   4   7   4     8002.64     7984.31     92.50 o 
   5   7   4        0.50        9.76      9.26 o 
   6   7   4     3552.91     3575.75     51.21 o 
   7   7   4        9.89      -15.40     15.40 o 
   8   7   4      757.55      701.39     30.26 o 
   9   7   4      529.11      527.84     35.13 o 
  -9   8   4      118.51       97.78     26.35 o 
  -8   8   4      851.60      795.48     45.01 o 
  -7   8   4      572.00      570.01     34.25 o 
  -6   8   4     2788.41     2787.37     54.99 o 
  -5   8   4     1303.07     1343.40     33.48 o 
  -4   8   4    11165.29    10979.06    133.22 o 
  -3   8   4     1836.73     1973.73     29.14 o 
  -2   8   4    18682.80    18329.05    140.52 o 
  -1   8   4     3496.50     3455.52     42.79 o 
   0   8   4     1472.06     1335.07     22.88 o 
   1   8   4     3055.91     3034.50     35.67 o 
   2   8   4       31.66       34.38      7.67 o 
   3   8   4      265.85      251.70     15.02 o 
   4   8   4     1069.47     1088.33     24.66 o 
   5   8   4      661.62      655.35     22.51 o 
   6   8   4       64.51       72.16     13.95 o 
   7   8   4     2088.56     2113.47     44.64 o 
   8   8   4      136.89      143.74     18.61 o 
   9   8   4      641.11      681.62     36.00 o 
  -9   9   4      309.97      331.58     36.28 o 
  -8   9   4       33.49       15.89     21.70 o 
  -7   9   4     3033.86     2872.87     74.56 o 
  -6   9   4       11.99       15.36     12.46 o 
  -5   9   4     2886.85     3004.95     43.73 o 
  -4   9   4      604.55      629.59     20.48 o 
  -3   9   4     1802.45     1815.91     22.85 o 
  -2   9   4    16880.02    16727.43    143.49 o 
  -1   9   4       76.15      119.26      9.45 o 
   0   9   4    12130.86    12070.64    119.36 o 
   1   9   4      218.10      220.49     10.92 o 
   2   9   4    17808.90    17958.35    171.25 o 
   3   9   4     2620.63     2608.45     43.97 o 
   4   9   4     3707.88     3753.77     53.37 o 
   5   9   4       61.54       50.45     12.20 o 
   6   9   4     4306.72     4237.02     65.52 o 
   7   9   4        0.82        8.36     14.20 o 
   8   9   4     1006.87     1005.30     36.23 o 
   9   9   4      489.26      515.43     33.08 o 
  -9  10   4     3026.35     3154.37     84.76 o 
  -8  10   4      189.33      181.66     30.06 o 
  -7  10   4     7763.81     7304.98    173.47 o 
  -6  10   4     5743.76     5694.84     88.32 o 
  -5  10   4     6461.50     6493.34     76.27 o 
  -4  10   4      463.92      437.12     25.80 o 
  -3  10   4     8767.36     8748.37     75.21 o 
  -2  10   4      143.60      159.12      9.68 o 
  -1  10   4     8080.12     8000.69     80.49 o 
   0  10   4        9.37       31.48      8.46 o 
   1  10   4    13297.77    13370.05    179.66 o 
   2  10   4        4.32        3.46      8.84 o 
   3  10   4     1966.66     1970.46     37.83 o 
   4  10   4      525.16      493.92     23.27 o 
   5  10   4     1720.09     1798.73     34.39 o 
   6  10   4      325.93      345.28     22.27 o 
   7  10   4     3940.84     3950.05     66.23 o 
   8  10   4       53.48       48.56     21.27 o 
   9  10   4     5524.68     5664.95     99.61 o 
  -8  11   4      370.68      394.55     37.03 o 
  -7  11   4     1335.45     1288.92     48.77 o 
  -6  11   4     1202.55     1193.83     37.33 o 
  -5  11   4     1704.86     1728.77     46.77 o 
  -4  11   4       88.55       84.28     13.25 o 
  -3  11   4      455.82      505.83     16.14 o 
  -2  11   4        8.56        3.87      7.55 o 
  -1  11   4     2943.55     2898.07     38.95 o 
   0  11   4       79.37       79.22      9.97 o 
   1  11   4      285.46      282.06     13.49 o 
   2  11   4      184.33      211.52     13.94 o 
   3  11   4     6618.21     6421.28     95.85 o 
   4  11   4     4936.64     4879.31     84.00 o 
   5  11   4     1013.66     1050.45     40.02 o 
   6  11   4     4135.90     4015.06     86.69 o 
   7  11   4      199.27      230.85     23.49 o 
   8  11   4      114.34      108.08     20.69 o 
  -8  12   4      472.21      483.82     36.54 o 
  -7  12   4      795.08      754.28     36.19 o 
  -6  12   4      350.76      357.35     25.47 o 
  -5  12   4     5431.01     5509.05     96.42 o 
  -4  12   4     1302.92     1288.83     30.86 o 
  -3  12   4     2071.93     2048.90     31.53 o 
  -2  12   4     1826.72     1913.32     29.90 o 
  -1  12   4      381.60      392.55     15.73 o 
   0  12   4     3876.65     4081.03     49.88 o 
   1  12   4     2669.19     2693.46     45.73 o 
   2  12   4     1387.05     1361.64     50.36 o 
   3  12   4    10643.41    10175.28    139.39 o 
   4  12   4      202.48      228.90     28.76 o 
   5  12   4    10107.86    10066.67    198.08 o 
   6  12   4      612.55      607.68     33.92 o 
   7  12   4     2468.49     2457.38     56.62 o 
   8  12   4      210.17      204.85     27.27 o 
  -8  13   4     1234.10     1207.68     51.99 o 
  -7  13   4       31.14       45.97     18.85 o 
  -6  13   4     4582.86     4605.59     67.90 o 
  -5  13   4       60.99       56.95     13.27 o 
  -4  13   4      447.50      462.79     21.85 o 
  -3  13   4     1705.24     1647.34     27.61 o 
  -2  13   4    14540.80    14155.61    128.30 o 
  -1  13   4      179.45      208.97     15.29 o 
   0  13   4     8639.36     8618.37     89.22 o 
   1  13   4     1681.50     1730.71     31.48 o 
   2  13   4    10531.01    10094.83    116.02 o 
   3  13   4      439.96      465.01     24.61 o 
   4  13   4     4122.48     4116.73     92.22 o 
   5  13   4      802.49      739.71     36.60 o 
   6  13   4     4756.81     4759.37     97.97 o 
   7  13   4      307.31      326.59     38.57 o 
   8  13   4      481.03      506.05     36.08 o 
  -7  14   4      300.69      273.50     26.68 o 
  -6  14   4     6407.44     6491.40    105.49 o 
  -5  14   4      839.90      787.43     29.06 o 
  -4  14   4     2955.23     2931.20     45.94 o 
  -3  14   4     1762.00     1749.76     32.24 o 
  -2  14   4     1494.26     1475.83     33.38 o 
  -1  14   4      597.71      588.98     20.68 o 
   0  14   4     1791.51     1812.89     30.45 o 
   1  14   4     4058.05     4016.30     50.95 o 
   2  14   4     2169.01     2077.25     39.21 o 
   3  14   4     1842.81     1843.48     53.83 o 
   4  14   4      261.74      270.10     27.59 o 
   5  14   4      199.36      147.09     26.66 o 
   6  14   4      139.35      159.18     23.73 o 
   7  14   4      696.36      716.03     39.76 o 
  -7  15   4      936.14      968.57     49.20 o 
  -6  15   4        4.89       30.76     17.13 o 
  -5  15   4     1923.94     1937.86     41.68 o 
  -4  15   4      443.10      430.53     20.91 o 
  -3  15   4     1458.67     1462.07     30.19 o 
  -2  15   4     4091.77     4011.25     54.80 o 
  -1  15   4     5851.90     5614.38     84.93 o 
   0  15   4    10894.06    10822.86    110.18 o 
   1  15   4      261.62      262.49     17.09 o 
   2  15   4    12021.15    11917.75    138.96 o 
   3  15   4     1593.77     1445.73     43.65 o 
   4  15   4     2711.85     2665.41     61.68 o 
   5  15   4        0.67        4.35     16.02 o 
   6  15   4     2661.40     2818.44     68.63 o 
   7  15   4       16.69       -1.74     19.56 o 
  -6  16   4      471.62      512.03     34.14 o 
  -5  16   4     6969.81     7035.15     92.67 o 
  -4  16   4      447.69      498.42     25.22 o 
  -3  16   4     9678.80     9372.29     98.37 o 
  -2  16   4     2550.35     2556.88     43.24 o 
  -1  16   4     4264.27     4336.94     84.47 o 
   0  16   4      184.16      228.03     17.22 o 
   1  16   4     2399.75     2361.29     42.43 o 
   2  16   4      103.84      118.38     18.55 o 
   3  16   4     2185.41     2103.35     54.07 o 
   4  16   4      142.04      159.48     23.19 o 
   5  16   4     3465.30     3523.41     89.53 o 
   6  16   4     1826.34     1968.54     59.24 o 
  -6  17   4     1289.88     1226.51     72.52 o 
  -5  17   4     1698.01     1760.15     48.81 o 
  -4  17   4      581.20      568.97     27.45 o 
  -3  17   4      688.88      635.47     28.21 o 
  -2  17   4       55.30       48.48     14.03 o 
  -1  17   4      335.93      344.98     20.15 o 
   0  17   4      409.04      414.08     21.62 o 
   1  17   4      385.29      369.57     22.72 o 
   2  17   4       29.73       22.63     15.62 o 
   3  17   4      161.60      163.33     28.29 o 
   4  17   4      227.06      220.92     25.48 o 
   5  17   4      200.13      154.47     25.28 o 
   6  17   4      785.84      827.76     45.10 o 
  -5  18   4     2040.75     2116.98     56.11 o 
  -4  18   4      908.02      915.97     34.68 o 
  -3  18   4      707.72      725.91     28.22 o 
  -2  18   4        1.93       28.76     13.83 o 
  -1  18   4     4580.55     4666.58     78.99 o 
   0  18   4      884.78      837.30     34.23 o 
   1  18   4     1741.59     1795.02     47.05 o 
   2  18   4     3500.75     3534.19     69.32 o 
   3  18   4     1526.38     1601.35     55.28 o 
   4  18   4      119.00      109.29     23.40 o 
   5  18   4     4263.75     4154.75     89.77 o 
  -4  19   4      409.13      414.64     26.23 o 
  -3  19   4        0.15        5.80     16.03 o 
  -2  19   4     2766.40     2884.52     72.62 o 
  -1  19   4      347.89      401.06     27.28 o 
   0  19   4     3987.49     4063.68     94.00 o 
   1  19   4      877.90      978.89     44.61 o 
   2  19   4     6219.37     6408.79    102.79 o 
   3  19   4       17.79       43.34     20.70 o 
   4  19   4     1318.20     1392.01     56.66 o 
  -3  20   4      398.90      414.90     34.32 o 
  -2  20   4     1015.38      953.96     41.40 o 
  -1  20   4        7.30       11.68     20.11 o 
   0  20   4      274.68      340.79     34.28 o 
   1  20   4      213.58      288.38     31.88 o 
   2  20   4      282.38      291.16     32.86 o 
   3  20   4      581.85      640.16     38.62 o 
  -1  21   4     2159.73     2335.94     85.69 o 
   0  21   4      127.62      147.82     29.21 o 
   1  21   4      127.82      158.79     25.01 o 
  -9   0   5     1466.78     1382.94     58.21 o 
  -7   0   5        1.27       38.16     26.60 o 
  -5   0   5      120.60      135.73     19.96 o 
  -3   0   5       41.52       57.23      9.66 o 
  -1   0   5     2411.43     2619.03     30.31 o 
   1   0   5      945.54      840.61     14.97 o 
   3   0   5    21441.44    22761.28    291.58 o 
   5   0   5     1474.09     1511.58     38.88 o 
   7   0   5     7038.06     7241.99    113.13 o 
   9   0   5      621.14      653.56     38.96 o 
 -10   1   5      749.08      701.61     46.40 o 
  -9   1   5     2187.96     2136.73     56.82 o 
  -8   1   5      609.78      583.88     28.29 o 
  -7   1   5     8800.72     8549.86    113.95 o 
  -6   1   5        4.72       16.05     13.41 o 
  -5   1   5     3390.69     3378.48     48.28 o 
  -4   1   5      318.94      273.98     13.43 o 
  -3   1   5     1534.86     1278.35     19.72 o 
  -2   1   5     1506.68     1564.04     17.81 o 
  -1   1   5      159.04      250.06      6.51 o 
   0   1   5     3170.83     3365.63     26.89 o 
   1   1   5    14347.81    14145.32    102.09 o 
   2   1   5    21915.90    22763.96    183.81 o 
   3   1   5    17227.17    16898.88    166.72 o 
   4   1   5     4764.33     4913.16     58.56 o 
   5   1   5     2648.36     2804.14     41.39 o 
   6   1   5      612.32      616.62     19.99 o 
   7   1   5     5833.60     5903.51     62.54 o 
   8   1   5        0.77       -4.71      7.99 o 
   9   1   5      684.53      653.67     23.75 o 
  10   1   5       85.38       20.66     23.37 o 
 -10   2   5     2104.84     2084.98     69.13 o 
  -9   2   5      176.02      145.39     23.53 o 
  -8   2   5      414.34      423.72     30.56 o 
  -7   2   5     1709.51     1645.03     39.43 o 
  -6   2   5     1599.31     1696.39     41.03 o 
  -5   2   5      350.56      413.05     18.48 o 
  -4   2   5    10078.24     9938.45    115.41 o 
  -3   2   5      109.90      162.81      6.43 o 
  -2   2   5    15055.93    15182.56    109.96 o 
  -1   2   5      478.68      441.89      8.38 o 
   0   2   5     7786.49     7727.00     55.10 o 
   1   2   5     1360.26     1373.00     13.79 o 
   2   2   5       33.95       30.01      4.68 o 
   3   2   5     3104.78     3310.52     36.50 o 
   4   2   5     8044.65     7952.37     77.57 o 
   5   2   5       63.34       82.55     10.42 o 
   6   2   5      763.35      790.28     21.79 o 
   7   2   5      583.51      650.72     18.89 o 
   8   2   5      213.55      204.67     13.15 o 
   9   2   5      311.58      295.95     19.39 o 
  10   2   5     1252.03     1287.62     56.55 o 
 -10   3   5      498.57      425.71     43.88 o 
  -9   3   5      200.89      225.80     31.64 o 
  -8   3   5      287.55      255.83     24.59 o 
  -7   3   5      142.94      119.27     18.15 o 
  -6   3   5      479.80      451.55     24.44 o 
  -5   3   5      247.64      246.81     11.92 o 
  -4   3   5     1945.26     2175.47     26.58 o 
  -3   3   5    12461.97    13112.76    104.71 o 
  -2   3   5      775.07      854.11     12.48 o 
  -1   3   5     2439.39     2712.89     22.91 o 
   0   3   5       44.83       41.24      4.93 o 
   1   3   5      849.32      899.85     12.98 o 
   2   3   5     3860.12     4128.55     38.82 o 
   3   3   5     4407.84     4387.16     45.45 o 
   4   3   5     3527.51     3747.77     42.68 o 
   5   3   5     6830.64     6917.33     76.03 o 
   6   3   5     3133.76     3144.65     41.66 o 
   7   3   5      116.31      108.80     10.74 o 
   8   3   5        0.36        1.49     10.16 o 
   9   3   5       10.37       10.12     14.14 o 
  10   3   5      295.32      300.76     30.64 o 
 -10   4   5     1600.07     1607.01     61.62 o 
  -9   4   5      408.63      369.98     29.90 o 
  -8   4   5     1908.83     1889.45     56.96 o 
  -7   4   5      328.07      306.45     22.77 o 
  -6   4   5     7122.35     7183.59    104.40 o 
  -5   4   5      754.38      776.83     16.61 o 
  -4   4   5    18363.55    19429.55    170.04 o 
  -3   4   5      556.23      625.19     10.87 o 
  -2   4   5     5245.73     5267.77     43.48 o 
  -1   4   5    13630.48    14067.07     99.86 o 
   0   4   5    34289.94    34539.36    235.76 o 
   1   4   5     6728.97     7136.28     55.33 o 
   2   4   5     1708.59     1592.89     20.98 o 
   3   4   5      367.21      396.31     13.62 o 
   4   4   5     2670.41     2633.11     33.12 o 
   5   4   5     2006.29     2011.94     29.87 o 
   6   4   5     4587.33     4639.86     52.02 o 
   7   4   5     1765.77     1710.87     34.66 o 
   8   4   5     2117.57     2221.39     39.68 o 
   9   4   5      234.31      240.72     21.61 o 
  10   4   5     4515.42     4443.57    136.10 o 
 -10   5   5      968.39      925.85     54.38 o 
  -9   5   5     3075.24     2961.88     69.83 o 
  -8   5   5      216.97      206.36     34.06 o 
  -7   5   5     5271.66     4875.00     95.16 o 
  -6   5   5     1288.88     1273.21     33.22 o 
  -5   5   5     2809.74     2912.76     37.70 o 
  -4   5   5     4927.34     4773.94     49.54 o 
  -3   5   5     8389.59     7991.88     68.07 o 
  -2   5   5      433.66      386.95     10.45 o 
  -1   5   5     1851.16     1664.20     20.04 o 
   0   5   5     4919.48     4918.81     49.63 o 
   1   5   5     2736.13     2443.81     28.02 o 
   2   5   5      413.47      425.50     10.92 o 
   3   5   5     8378.41     7980.45     85.94 o 
   4   5   5      703.89      750.12     17.39 o 
   5   5   5        1.74        8.51      7.16 o 
   6   5   5      614.47      647.46     17.69 o 
   7   5   5      313.78      361.84     18.54 o 
   8   5   5       45.59       39.51     14.54 o 
   9   5   5       89.12       57.49     17.05 o 
  -9   6   5      101.77       69.63     31.74 o 
  -8   6   5     1160.43     1065.80     45.39 o 
  -7   6   5     1658.99     1588.13     49.96 o 
  -6   6   5     3674.05     3645.58     63.68 o 
  -5   6   5     1415.58     1504.79     29.79 o 
  -4   6   5     3410.85     3406.71     52.75 o 
  -3   6   5        1.23        0.13      5.61 o 
  -2   6   5     4593.59     4812.83     50.45 o 
  -1   6   5     9512.52     9378.17     88.95 o 
   0   6   5     7380.19     7279.81     70.16 o 
   1   6   5       73.46       68.32      6.30 o 
   2   6   5     5551.47     5574.43     71.05 o 
   3   6   5        2.18       19.81      9.22 o 
   4   6   5      837.15      891.41     17.72 o 
   5   6   5      338.01      333.28     12.57 o 
   6   6   5      100.42      107.45     10.87 o 
   7   6   5     1086.08     1127.41     32.69 o 
   8   6   5     2010.37     2003.66     44.95 o 
   9   6   5      690.66      670.59     35.22 o 
  -9   7   5     1709.96     1649.43     69.78 o 
  -8   7   5        1.00      -21.13     21.13 o 
  -7   7   5      917.79      843.51     40.34 o 
  -6   7   5     2341.35     2274.10     48.06 o 
  -5   7   5      181.54      184.68     16.45 o 
  -4   7   5      174.38      197.21     16.02 o 
  -3   7   5    11531.91    11335.18    113.41 o 
  -2   7   5     3481.11     3398.63     42.54 o 
  -1   7   5     6935.09     6861.14     78.45 o 
   0   7   5      124.24       78.17      9.46 o 
   1   7   5     3737.60     3587.41     39.62 o 
   2   7   5       56.42       53.13      8.97 o 
   3   7   5    37176.86    36544.85    471.20 o 
   4   7   5     1807.75     1854.97     32.30 o 
   5   7   5    15852.78    15773.15    148.05 o 
   6   7   5        4.67        6.90     10.08 o 
   7   7   5     4965.61     4983.30     74.19 o 
   8   7   5      174.85      146.14     18.55 o 
   9   7   5      758.26      705.01     36.50 o 
  -9   8   5     1050.67     1069.83     55.34 o 
  -8   8   5      732.29      700.94     50.63 o 
  -7   8   5      966.10      988.03     42.46 o 
  -6   8   5     8536.29     8444.41    121.40 o 
  -5   8   5      182.90      185.03     17.01 o 
  -4   8   5     3101.06     3162.95     47.93 o 
  -3   8   5     1267.31     1232.26     20.86 o 
  -2   8   5       86.06      132.12      9.16 o 
  -1   8   5     3189.71     3126.55     47.12 o 
   0   8   5    15022.95    15100.75    155.86 o 
   1   8   5       19.97       12.79      6.78 o 
   2   8   5      320.14      332.34     12.41 o 
   3   8   5      975.28      951.38     33.37 o 
   4   8   5      589.67      598.66     28.66 o 
   5   8   5      425.40      461.60     20.03 o 
   6   8   5      418.38      449.07     20.04 o 
   7   8   5      212.68      280.88     19.70 o 
   8   8   5       13.94       11.04     15.04 o 
   9   8   5      455.03      457.67     31.47 o 
  -9   9   5       32.16       22.85     29.22 o 
  -8   9   5       19.91       -2.55     21.00 o 
  -7   9   5      475.15      510.99     52.84 o 
  -6   9   5      115.88      102.37     19.70 o 
  -5   9   5     3833.40     3742.44     55.26 o 
  -4   9   5     4492.00     4523.17     57.48 o 
  -3   9   5     2495.19     2493.01     32.42 o 
  -2   9   5     4273.10     4306.99     49.92 o 
  -1   9   5     5408.97     5308.82     64.77 o 
   0   9   5      350.46      367.75     14.31 o 
   1   9   5    11095.31    11221.54    105.41 o 
   2   9   5     2005.19     1917.19     38.04 o 
   3   9   5     2037.25     2072.19     43.71 o 
   4   9   5        4.17       11.38     12.64 o 
   5   9   5     7417.88     7396.97     86.42 o 
   6   9   5      954.81      994.52     31.01 o 
   7   9   5     1322.46     1285.91     34.18 o 
   8   9   5       94.69       82.92     19.98 o 
   9   9   5      414.08      405.45     30.77 o 
  -9  10   5       78.43       31.97     27.73 o 
  -8  10   5     3203.62     3392.13     88.18 o 
  -7  10   5      375.79      388.59     49.20 o 
  -6  10   5     5480.86     5444.55     82.97 o 
  -5  10   5      561.11      594.45     38.03 o 
  -4  10   5     4084.50     4240.80     52.46 o 
  -3  10   5     4759.47     4579.32     48.09 o 
  -2  10   5     2890.27     2790.40     41.85 o 
  -1  10   5       18.51       14.15      8.85 o 
   0  10   5     9712.76     9490.52     98.55 o 
   1  10   5     9543.49     9479.77    123.18 o 
   2  10   5     5273.94     5395.16     62.63 o 
   3  10   5      987.80      992.46     32.62 o 
   4  10   5     5289.77     5394.95     84.93 o 
   5  10   5      235.18      219.76     17.64 o 
   6  10   5     8631.89     8476.67    117.24 o 
   7  10   5       90.79       77.85     17.04 o 
   8  10   5     7650.68     7737.60    117.25 o 
  -8  11   5     1767.83     1952.57     67.57 o 
  -7  11   5      295.87      292.98     32.35 o 
  -6  11   5     1339.49     1326.50     49.32 o 
  -5  11   5      174.72      167.26     14.96 o 
  -4  11   5       30.17       21.36     10.00 o 
  -3  11   5     5602.64     5427.57     66.08 o 
  -2  11   5     1241.08     1336.91     25.84 o 
  -1  11   5     3584.13     3560.96     46.99 o 
   0  11   5      958.63      928.21     22.47 o 
   1  11   5        0.49        5.56      9.01 o 
   2  11   5        0.05        8.81      9.79 o 
   3  11   5     4584.77     4483.15     97.45 o 
   4  11   5      173.64      158.67     17.82 o 
   5  11   5      300.63      284.12     23.92 o 
   6  11   5      405.27      424.82     29.15 o 
   7  11   5      132.45      132.53     24.45 o 
   8  11   5       43.35       60.83     19.68 o 
  -8  12   5     2115.91     2097.66     75.84 o 
  -7  12   5     1384.48     1347.37     48.74 o 
  -6  12   5      796.77      715.77     32.87 o 
  -5  12   5      153.17      170.04     17.61 o 
  -4  12   5    12757.04    12445.09    137.97 o 
  -3  12   5     1069.70     1097.30     27.34 o 
  -2  12   5    16255.96    16411.02    138.13 o 
  -1  12   5      847.64      810.51     24.47 o 
   0  12   5      913.11      935.23     23.66 o 
   1  12   5      239.41      257.22     14.27 o 
   2  12   5     1606.64     1561.97     33.64 o 
   3  12   5      468.55      484.61     24.79 o 
   4  12   5     3646.81     3493.89    111.11 o 
   5  12   5      373.44      391.27     28.83 o 
   6  12   5      593.27      653.89     34.82 o 
   7  12   5       64.96      114.52     24.82 o 
   8  12   5     1297.33     1330.17     48.85 o 
  -8  13   5      546.75      625.99     40.44 o 
  -7  13   5      484.35      494.24     35.61 o 
  -6  13   5     1172.20     1211.39     40.28 o 
  -5  13   5     2141.09     2056.47     44.19 o 
  -4  13   5      927.76      942.52     25.97 o 
  -3  13   5     3644.91     3548.04     47.19 o 
  -2  13   5     1857.52     1878.13     29.01 o 
  -1  13   5    11045.82    11067.99    129.58 o 
   0  13   5      149.00      145.67     14.02 o 
   1  13   5    15152.91    14894.95    263.80 o 
   2  13   5      855.20      893.65     38.11 o 
   3  13   5     7797.13     7625.42    172.41 o 
   4  13   5      268.13      247.39     25.36 o 
   5  13   5     4617.16     4707.41     87.70 o 
   6  13   5     1113.75     1110.97     43.79 o 
   7  13   5     4387.55     4388.64    101.06 o 
   8  13   5      651.90      642.33     39.58 o 
  -7  14   5      487.09      495.80     32.85 o 
  -6  14   5     1276.53     1308.29     43.22 o 
  -5  14   5     3058.46     3255.21     58.71 o 
  -4  14   5     1888.88     1825.68     33.83 o 
  -3  14   5     5640.67     5355.33     63.25 o 
  -2  14   5      672.15      657.08     21.17 o 
  -1  14   5      581.61      629.50     22.10 o 
   0  14   5     2007.54     2010.10     34.99 o 
   1  14   5     3681.32     3777.84     57.00 o 
   2  14   5       55.37       57.82     14.43 o 
   3  14   5      362.33      352.08     23.39 o 
   4  14   5      249.25      260.87     26.93 o 
   5  14   5      406.83      400.49     29.23 o 
   6  14   5      211.19      215.71     28.44 o 
   7  14   5      923.45      896.86     77.91 o 
  -7  15   5     1259.04     1262.44     55.70 o 
  -6  15   5        8.19       -1.67     18.88 o 
  -5  15   5     1867.30     1945.55     45.42 o 
  -4  15   5        0.51      -11.36     11.36 o 
  -3  15   5      941.12      979.79     26.54 o 
  -2  15   5        1.35       -0.78     10.61 o 
  -1  15   5     6761.65     6648.83     80.28 o 
   0  15   5     2013.48     2023.29     36.89 o 
   1  15   5    11214.24    11069.89    160.59 o 
   2  15   5       62.86       78.00     16.10 o 
   3  15   5     2462.52     2669.48     67.86 o 
   4  15   5       36.40       12.06     19.15 o 
   5  15   5     2866.25     2830.75    108.14 o 
   6  15   5       30.76       49.49     22.74 o 
   7  15   5      618.84      646.03     41.53 o 
  -6  16   5     1177.16     1197.86     51.10 o 
  -5  16   5      639.17      599.30     30.48 o 
  -4  16   5     2570.60     2557.03     52.35 o 
  -3  16   5      371.37      367.03     21.86 o 
  -2  16   5     3087.94     3081.83     51.53 o 
  -1  16   5        0.06       20.87     13.66 o 
   0  16   5     1340.99     1342.64     40.54 o 
   1  16   5      519.58      551.23     26.08 o 
   2  16   5     3365.37     3314.98     71.51 o 
   3  16   5      550.71      601.72     33.53 o 
   4  16   5     9613.49     9237.23    159.22 o 
   5  16   5      378.28      362.15     30.08 o 
   6  16   5     7503.14     7406.03    127.91 o 
  -6  17   5      759.59      784.24     44.67 o 
  -5  17   5      127.36      153.44     26.50 o 
  -4  17   5       18.77       17.58     16.68 o 
  -3  17   5      222.17      173.19     17.89 o 
  -2  17   5      293.71      272.55     19.70 o 
  -1  17   5      778.23      877.91     34.39 o 
   0  17   5      488.92      488.30     27.13 o 
   1  17   5      564.84      544.19     26.26 o 
   2  17   5      488.89      472.71     27.99 o 
   3  17   5      292.35      276.54     25.91 o 
   4  17   5      894.92      867.46     51.93 o 
   5  17   5     1057.15     1077.17     63.56 o 
  -5  18   5     1869.46     1907.17     53.66 o 
  -4  18   5     2649.54     2814.81     65.66 o 
  -3  18   5      412.65      374.52     24.78 o 
  -2  18   5     2051.89     2073.28     48.60 o 
  -1  18   5      161.49      138.61     19.60 o 
   0  18   5     1235.98     1229.67     43.33 o 
   1  18   5      208.76      197.65     21.29 o 
   2  18   5     2016.73     2006.22     57.69 o 
   3  18   5        2.04       16.41     18.80 o 
   4  18   5      922.57      960.77     51.31 o 
   5  18   5       66.17      116.85     25.46 o 
  -4  19   5       65.23       47.92     19.97 o 
  -3  19   5     1388.08     1496.86     45.73 o 
  -2  19   5       38.00       41.51     16.67 o 
  -1  19   5     5110.19     5174.14     96.64 o 
   0  19   5      985.28     1067.32     51.29 o 
   1  19   5     4624.77     4621.92     91.37 o 
   2  19   5        0.13       29.80     18.00 o 
   3  19   5     1668.08     1622.04     59.07 o 
   4  19   5      175.98      159.17     30.08 o 
  -3  20   5     1980.05     2029.10     55.01 o 
  -2  20   5       24.68       26.36     19.00 o 
  -1  20   5      717.76      742.25     40.53 o 
   0  20   5       94.44      102.69     26.25 o 
   1  20   5     1568.50     1641.93     61.19 o 
   2  20   5        6.65       36.66     20.17 o 
   3  20   5      109.60       93.12     27.79 o 
   0  21   5      345.08      314.19     51.50 o 
 -10   0   6       10.60       -9.07     33.35 o 
  -8   0   6        5.25        2.87     20.52 o 
  -6   0   6        5.38       -5.59     19.38 o 
  -4   0   6     5156.63     4682.36     91.55 o 
  -2   0   6      544.91      585.99     15.50 o 
   0   0   6    26067.74    27106.93    230.18 o 
   2   0   6      722.64      678.17     18.21 o 
   4   0   6    12763.65    12564.13    189.67 o 
   6   0   6    14411.66    14506.31    207.03 o 
   8   0   6    10402.81    10440.64    124.54 o 
  10   0   6      451.70      375.11     51.89 o 
 -10   1   6     2879.66     2941.92     82.08 o 
  -9   1   6       29.67      -13.00     17.56 o 
  -8   1   6      978.69     1003.13     35.41 o 
  -7   1   6       13.36       25.88     14.40 o 
  -6   1   6     2499.58     2496.90     48.06 o 
  -5   1   6     1678.82     1605.36     34.83 o 
  -4   1   6    11018.31    10930.14    117.97 o 
  -3   1   6     5366.88     5194.04     52.27 o 
  -2   1   6     5783.24     5724.71     48.61 o 
  -1   1   6      643.53      779.58     11.96 o 
   0   1   6    58653.00    58945.17    358.54 o 
   1   1   6      997.38     1109.95     13.86 o 
   2   1   6    28242.97    27796.60    213.36 o 
   3   1   6     1848.86     1963.29     28.71 o 
   4   1   6     4298.90     4161.96     49.27 o 
   5   1   6      135.47      177.73     11.79 o 
   6   1   6      268.49      309.81     15.52 o 
   7   1   6      155.01      154.94     13.17 o 
   8   1   6       20.03       19.82      9.89 o 
   9   1   6        2.52       -2.82     12.24 o 
  10   1   6      658.86      628.34     44.69 o 
 -10   2   6       48.64       30.55     26.29 o 
  -9   2   6     3204.41     3317.19     73.37 o 
  -8   2   6      660.75      670.59     31.03 o 
  -7   2   6     9573.96     9628.61    139.36 o 
  -6   2   6      437.39      465.14     23.59 o 
  -5   2   6     1936.79     2020.26     39.73 o 
  -4   2   6       63.92      107.18     11.45 o 
  -3   2   6    16930.32    16863.14    127.54 o 
  -2   2   6      907.92     1030.34     15.65 o 
  -1   2   6    10700.43    10776.38     73.24 o 
   0   2   6     2880.61     2979.12     25.15 o 
   1   2   6       26.22       54.87      5.35 o 
   2   2   6       17.69       32.48      4.84 o 
   3   2   6      716.74      550.78     10.65 o 
   4   2   6     3103.96     3056.31     38.43 o 
   5   2   6     6354.85     6352.76     70.35 o 
   6   2   6      270.22      288.21     15.52 o 
   7   2   6     4603.08     4470.61     57.07 o 
   8   2   6      118.98      125.06     12.44 o 
   9   2   6      751.40      718.32     27.24 o 
  10   2   6      377.30      324.39     33.59 o 
 -10   3   6      372.89      376.60     33.97 o 
  -9   3   6      698.38      724.02     38.94 o 
  -8   3   6       43.62       52.15     18.79 o 
  -7   3   6     1594.39     1633.19     40.16 o 
  -6   3   6      394.15      382.76     24.27 o 
  -5   3   6     1388.06     1341.46     30.16 o 
  -4   3   6     1894.96     1946.54     26.53 o 
  -3   3   6     8284.13     8064.89     67.91 o 
  -2   3   6     6212.92     6555.75     54.26 o 
  -1   3   6      205.13      141.78      6.15 o 
   0   3   6      587.70      623.58     11.50 o 
   1   3   6     9428.50     8727.23     76.29 o 
   2   3   6       14.90       31.00      5.14 o 
   3   3   6     7419.27     7553.19     75.99 o 
   4   3   6     5715.73     6009.78     62.30 o 
   5   3   6      964.37     1018.72     21.83 o 
   6   3   6     3788.78     3739.07     50.67 o 
   7   3   6     1553.21     1522.46     26.65 o 
   8   3   6      208.10      236.97     15.73 o 
   9   3   6      196.27      206.00     20.67 o 
 -10   4   6       22.27       36.84     35.27 o 
  -9   4   6     3420.64     3526.71     77.55 o 
  -8   4   6       53.21       76.59     19.73 o 
  -7   4   6    14778.95    14465.21    190.59 o 
  -6   4   6     1459.93     1510.77     69.37 o 
  -5   4   6    15127.97    15230.79    145.65 o 
  -4   4   6       96.13      125.48      7.98 o 
  -3   4   6    43252.20    44020.66    335.62 o 
  -2   4   6     4206.48     4471.38     38.77 o 
  -1   4   6     5045.31     5086.09     46.72 o 
   0   4   6     8446.30     8472.30     66.23 o 
   1   4   6     2369.43     2116.70     23.41 o 
   2   4   6     1800.92     1975.58     25.67 o 
   3   4   6    10822.44    10789.03    104.49 o 
   4   4   6     3409.33     3574.36     39.21 o 
   5   4   6     1365.88     1367.16     24.58 o 
   6   4   6       18.13       19.12     10.08 o 
   7   4   6     6045.51     6145.68     80.88 o 
   8   4   6     1680.39     1683.87     39.81 o 
   9   4   6     4070.14     4097.10     95.68 o 
  -9   5   6      256.43      241.28     27.06 o 
  -8   5   6     1461.02     1458.47     51.59 o 
  -7   5   6        0.90        0.38     18.07 o 
  -6   5   6     4822.07     4630.99     76.04 o 
  -5   5   6      784.88      838.02     19.00 o 
  -4   5   6     5697.26     5728.85     61.11 o 
  -3   5   6     1679.15     1826.13     22.12 o 
  -2   5   6     1575.02     1570.93     19.91 o 
  -1   5   6     3065.53     3037.57     33.37 o 
   0   5   6    17141.29    16918.08    142.28 o 
   1   5   6     4336.47     4490.55     46.50 o 
   2   5   6     3341.99     3093.39     34.51 o 
   3   5   6     6482.08     6272.16     76.87 o 
   4   5   6     2661.12     2599.46     38.29 o 
   5   5   6     3561.99     3527.53     40.72 o 
   6   5   6     1322.60     1472.16     28.49 o 
   7   5   6      275.61      298.97     18.34 o 
   8   5   6      209.70      206.01     19.78 o 
   9   5   6      271.53      281.56     25.75 o 
  -9   6   6       57.24       54.06     29.84 o 
  -8   6   6       89.43      128.66     24.63 o 
  -7   6   6     1879.10     1815.20     54.26 o 
  -6   6   6       86.79       56.91     19.39 o 
  -5   6   6     5651.47     5787.67     77.04 o 
  -4   6   6      559.59      497.72     21.07 o 
  -3   6   6      262.08      299.21     11.84 o 
  -2   6   6      940.59     1028.37     19.00 o 
  -1   6   6     4760.54     5150.07     54.69 o 
   0   6   6      442.89      451.58     12.59 o 
   1   6   6        0.71        7.94      5.49 o 
   2   6   6     2055.39     2110.32     27.25 o 
   3   6   6      945.97      937.52     21.34 o 
   4   6   6    20773.30    20248.58    205.59 o 
   5   6   6      242.53      257.91     13.46 o 
   6   6   6     1470.44     1527.94     27.34 o 
   7   6   6     2770.89     2724.47     50.88 o 
   8   6   6      930.78      881.15     32.41 o 
   9   6   6     4744.96     4754.47     85.84 o 
  -9   7   6     1424.87     1290.61     66.75 o 
  -8   7   6      447.85      404.87     39.51 o 
  -7   7   6      173.04      157.96     24.46 o 
  -6   7   6     1569.46     1613.70     70.09 o 
  -5   7   6      719.20      655.98     40.72 o 
  -4   7   6     4346.41     4304.87     64.61 o 
  -3   7   6        0.97       -6.70      6.70 o 
  -2   7   6    20344.04    20201.33    179.93 o 
  -1   7   6     2811.45     2962.42     37.30 o 
   0   7   6    44521.45    43658.70    393.18 o 
   1   7   6     1274.85     1177.50     18.58 o 
   2   7   6    10082.13    10059.45     89.13 o 
   3   7   6     1482.91     1512.74     30.36 o 
   4   7   6    13450.22    13246.57    155.03 o 
   5   7   6      365.80      381.76     15.06 o 
   6   7   6     7493.99     7534.70     83.81 o 
   7   7   6     1994.45     1935.69     43.19 o 
   8   7   6      229.87      203.44     21.94 o 
   9   7   6      435.10      448.05     30.98 o 
  -9   8   6     1698.27     1729.18    124.04 o 
  -8   8   6       90.57       16.61     25.10 o 
  -7   8   6     3482.58     3508.76     79.77 o 
  -6   8   6        8.94       -1.46     16.88 o 
  -5   8   6      186.77      240.35     21.78 o 
  -4   8   6      458.52      492.02     22.41 o 
  -3   8   6     3093.78     3097.28     37.96 o 
  -2   8   6     5916.27     5970.29     66.47 o 
  -1   8   6        1.43        7.39      8.57 o 
   0   8   6     2651.06     2533.14     38.61 o 
   1   8   6     4920.93     4765.17     51.18 o 
   2   8   6      362.29      387.61     12.93 o 
   3   8   6     8231.69     8040.28    122.51 o 
   4   8   6     7700.45     7660.20     92.68 o 
   5   8   6      512.58      496.45     21.51 o 
   6   8   6     1758.76     1783.09     33.52 o 
   7   8   6      772.78      826.62     29.24 o 
   8   8   6      180.60      196.11     22.16 o 
   9   8   6     1695.66     1724.11     55.23 o 
  -9   9   6      136.79      115.11     30.03 o 
  -8   9   6        8.83      -27.45     31.19 o 
  -7   9   6       52.74       -2.46     42.11 o 
  -6   9   6      908.65      951.76     41.76 o 
  -5   9   6        5.33        3.82     12.45 o 
  -4   9   6      333.43      339.03     19.68 o 
  -3   9   6        4.05       11.15      9.28 o 
  -2   9   6     1373.11     1326.66     30.12 o 
  -1   9   6     1146.45     1139.19     25.98 o 
   0   9   6      486.25      411.38     17.06 o 
   1   9   6     5157.52     5028.13     54.39 o 
   2   9   6    14243.51    14269.83    149.15 o 
   3   9   6      229.24      203.35     17.99 o 
   4   9   6     4522.73     4381.27     73.07 o 
   5   9   6      295.91      306.32     18.68 o 
   6   9   6      687.04      645.24     26.89 o 
   7   9   6     6709.66     6399.03     91.49 o 
   8   9   6      385.51      348.05     26.79 o 
   9   9   6      476.66      422.95     35.54 o 
  -8  10   6      688.03      618.49     43.87 o 
  -7  10   6     8241.11     8081.29    171.46 o 
  -6  10   6      340.41      370.04     27.41 o 
  -5  10   6    10294.15    10182.09    130.06 o 
  -4  10   6     1553.17     1481.89     37.74 o 
  -3  10   6    11409.42    11533.59    112.26 o 
  -2  10   6    12558.28    12466.26    192.56 o 
  -1  10   6     7248.98     7291.45     80.80 o 
   0  10   6     2140.63     2175.64     33.90 o 
   1  10   6     8527.21     8482.66     84.45 o 
   2  10   6     1192.72     1224.29     26.50 o 
   3  10   6     5052.15     5093.82     72.72 o 
   4  10   6      479.83      449.75     25.00 o 
   5  10   6     1364.68     1409.08     35.51 o 
   6  10   6     2254.79     2247.10     50.11 o 
   7  10   6     3514.76     3444.33     73.70 o 
   8  10   6        5.70       21.36     23.14 o 
  -8  11   6      200.90      204.22     30.65 o 
  -7  11   6      209.74      244.22     34.63 o 
  -6  11   6     1475.39     1390.80     52.71 o 
  -5  11   6      320.34      318.38     28.62 o 
  -4  11   6     1306.98     1212.38     30.66 o 
  -3  11   6     1187.44     1208.91     27.07 o 
  -2  11   6        0.86       -4.60      8.78 o 
  -1  11   6      872.67      877.60     23.73 o 
   0  11   6      702.13      697.91     26.64 o 
   1  11   6       10.64       11.29      9.22 o 
   2  11   6     2678.48     2548.28     38.18 o 
   3  11   6        0.13        9.20     12.61 o 
   4  11   6      335.22      354.78     24.68 o 
   5  11   6      241.65      237.90     23.27 o 
   6  11   6     2783.65     2802.83     57.73 o 
   7  11   6      615.38      622.70     35.43 o 
   8  11   6      161.75      168.82     24.66 o 
  -8  12   6      617.36      687.43     55.25 o 
  -7  12   6     1128.88     1156.66     55.71 o 
  -6  12   6       40.31       23.33     22.31 o 
  -5  12   6     4785.97     4564.62     76.32 o 
  -4  12   6       13.05       14.22     12.80 o 
  -3  12   6      857.09      915.31     23.44 o 
  -2  12   6      333.68      326.99     16.54 o 
  -1  12   6      562.44      576.76     20.13 o 
   0  12   6      309.63      326.61     16.15 o 
   1  12   6     1831.83     1811.49     31.48 o 
   2  12   6      319.87      345.92     17.11 o 
   3  12   6       96.90       75.72     15.09 o 
   4  12   6      383.60      415.21     24.79 o 
   5  12   6     9820.50     9389.22    140.36 o 
   6  12   6       13.78       36.49     20.09 o 
   7  12   6     5873.91     5905.46    107.81 o 
   8  12   6       41.30       19.45     20.08 o 
  -7  13   6      311.07      270.41     29.16 o 
  -6  13   6     3448.84     3596.23     79.53 o 
  -5  13   6      558.46      544.03     29.15 o 
  -4  13   6     4738.06     4821.40     72.23 o 
  -3  13   6      866.19      837.16     35.35 o 
  -2  13   6     7178.53     7108.73     73.61 o 
  -1  13   6     1086.98     1107.40     26.35 o 
   0  13   6     8426.53     8343.60    118.47 o 
   1  13   6     1151.01     1130.31     37.86 o 
   2  13   6    13807.74    13446.19    171.66 o 
   3  13   6      266.61      303.88     21.72 o 
   4  13   6     6991.23     6841.09    122.52 o 
   5  13   6     1059.52     1051.23     43.17 o 
   6  13   6     1604.59     1577.21     55.65 o 
   7  13   6     3181.42     3069.85     73.81 o 
  -7  14   6      605.22      598.67     39.69 o 
  -6  14   6      472.67      460.96     33.61 o 
  -5  14   6      277.55      275.41     23.50 o 
  -4  14   6     2027.30     2016.93     40.66 o 
  -3  14   6        0.09       -4.32     13.59 o 
  -2  14   6     1762.70     1808.95     38.28 o 
  -1  14   6      268.03      278.76     15.30 o 
   0  14   6       38.82       14.99     11.69 o 
   1  14   6      431.76      427.71     20.52 o 
   2  14   6      533.29      506.67     25.17 o 
   3  14   6     3174.09     2996.26     80.96 o 
   4  14   6        5.82       -2.50     17.01 o 
   5  14   6       37.16       43.27     20.34 o 
   6  14   6     2768.74     2814.34     96.27 o 
   7  14   6      413.42      381.48     32.06 o 
  -7  15   6        2.42       -7.43     22.09 o 
  -6  15   6      142.12      159.74     25.80 o 
  -5  15   6      114.22      118.67     20.30 o 
  -4  15   6       43.35       37.52     13.71 o 
  -3  15   6       19.76       -4.56     12.33 o 
  -2  15   6     1098.24     1077.70     26.96 o 
  -1  15   6     1091.51     1021.46     25.77 o 
   0  15   6     3409.49     3370.35     50.25 o 
   1  15   6       94.01      117.11     15.05 o 
   2  15   6     8098.12     8038.26    111.48 o 
   3  15   6      693.75      679.94     38.04 o 
   4  15   6     1358.60     1366.33     65.30 o 
   5  15   6      144.06      112.47     24.78 o 
   6  15   6      175.05      147.94     42.23 o 
  -6  16   6      121.05      151.11     26.86 o 
  -5  16   6     2458.43     2386.03     57.02 o 
  -4  16   6      265.86      300.77     20.63 o 
  -3  16   6     3995.18     3979.02     61.72 o 
  -2  16   6     1148.23     1153.42     31.83 o 
  -1  16   6     7579.87     7528.22     90.60 o 
   0  16   6      975.31     1021.31     28.40 o 
   1  16   6     3298.57     3294.56     62.22 o 
   2  16   6        5.68       14.07     14.42 o 
   3  16   6     3922.88     3861.37     86.52 o 
   4  16   6       69.99       36.23     26.21 o 
   5  16   6     3889.52     3990.56     95.81 o 
   6  16   6     1059.39     1072.37     55.67 o 
  -5  17   6       24.93       15.94     18.67 o 
  -4  17   6      226.77      254.78     24.32 o 
  -3  17   6      231.37      279.96     21.16 o 
  -2  17   6      533.19      547.15     25.53 o 
  -1  17   6      183.29      183.62     18.42 o 
   0  17   6        1.42      -14.00     14.35 o 
   1  17   6       36.35       26.41     14.17 o 
   2  17   6       63.45       85.90     18.15 o 
   3  17   6      294.26      325.92     28.05 o 
   4  17   6       44.93       39.19     24.26 o 
   5  17   6      124.91      103.71     25.60 o 
  -5  18   6     2610.86     2657.45     63.31 o 
  -4  18   6      214.40      197.76     28.15 o 
  -3  18   6      122.54       94.39     16.50 o 
  -2  18   6      572.83      568.96     29.00 o 
  -1  18   6      706.44      646.55     32.03 o 
   0  18   6      122.57      138.11     19.86 o 
   1  18   6      850.41      926.44     41.09 o 
   2  18   6      973.06      997.21     39.27 o 
   3  18   6      978.66     1094.07     53.05 o 
   4  18   6     1529.72     1497.64     57.78 o 
   5  18   6     1605.23     1612.77     56.30 o 
  -4  19   6     1221.76     1230.24     46.48 o 
  -3  19   6       94.99       81.89     20.40 o 
  -2  19   6      730.77      704.16     32.84 o 
  -1  19   6     1170.63     1208.50     48.14 o 
   0  19   6     1823.67     1687.93     46.66 o 
   1  19   6       13.98       16.07     21.15 o 
   2  19   6     1820.24     1711.70     70.07 o 
   3  19   6      392.62      384.62     51.24 o 
   4  19   6     1172.97     1207.95     81.53 o 
  -2  20   6        0.10        2.02     20.37 o 
  -1  20   6        9.97       -2.60     19.67 o 
   0  20   6       75.44       48.28     23.98 o 
   1  20   6      165.30      160.77     25.19 o 
   2  20   6     1065.68     1108.23     56.96 o 
  -9   0   7     1159.88     1135.42    119.56 o 
  -7   0   7       99.21      106.24     32.55 o 
  -5   0   7      615.14      539.59     46.10 o 
  -3   0   7     8884.05     9172.42    115.37 o 
  -1   0   7     4517.83     4530.93     61.75 o 
   1   0   7    47744.89    47076.31    482.77 o 
   3   0   7    13363.32    13261.36    179.61 o 
   5   0   7       91.44      119.94     21.91 o 
   7   0   7     5346.51     5738.29     90.83 o 
   9   0   7      735.51      757.25     37.27 o 
 -10   1   7      342.97      376.41     38.59 o 
  -9   1   7      818.50      809.53     40.18 o 
  -8   1   7      183.95      232.94     22.03 o 
  -7   1   7     7052.54     7177.95    117.85 o 
  -6   1   7     1855.83     1644.59     41.35 o 
  -5   1   7     5001.92     4801.99     74.03 o 
  -4   1   7       10.18       24.16     11.49 o 
  -3   1   7    31991.48    32494.95    251.46 o 
  -2   1   7       43.09       29.94      6.17 o 
  -1   1   7    33398.42    33973.31    262.10 o 
   0   1   7      945.56     1126.86     15.50 o 
   1   1   7     8031.31     7887.95     60.31 o 
   2   1   7     1218.69     1385.19     21.84 o 
   3   1   7     9065.32     8519.73     84.59 o 
   4   1   7     8696.71     8854.35    114.50 o 
   5   1   7      262.87      316.59     16.81 o 
   6   1   7     6819.04     6777.74     74.34 o 
   7   1   7      239.17      228.49     14.95 o 
   8   1   7      690.88      705.21     22.18 o 
   9   1   7     2317.25     2404.99     44.50 o 
 -10   2   7     7213.43     7605.77    148.99 o 
  -9   2   7        0.02       15.68     19.33 o 
  -8   2   7     3070.76     2990.80     66.86 o 
  -7   2   7      685.24      687.46     29.55 o 
  -6   2   7     7678.94     7648.95    102.90 o 
  -5   2   7      924.55      891.17     27.53 o 
  -4   2   7    17192.73    17026.24    163.86 o 
  -3   2   7      445.66      509.85     13.42 o 
  -2   2   7     5060.49     4936.89     45.73 o 
  -1   2   7        6.99       36.83      6.23 o 
   0   2   7    24723.97    24954.68    178.78 o 
   1   2   7    10057.66    10156.50     88.30 o 
   2   2   7     2735.40     2676.69     31.06 o 
   3   2   7     4948.88     4872.31     49.49 o 
   4   2   7     1900.80     1881.05     29.03 o 
   5   2   7     7262.27     7217.77     78.48 o 
   6   2   7    12133.62    12012.39    118.03 o 
   7   2   7     1652.11     1766.34     32.30 o 
   8   2   7      900.99      905.72     24.89 o 
   9   2   7      610.53      600.80     25.35 o 
  -9   3   7        8.75       -2.51     18.92 o 
  -8   3   7       30.72       24.30     17.80 o 
  -7   3   7     1334.16     1407.48     37.84 o 
  -6   3   7    10936.81    10446.75    143.32 o 
  -5   3   7        2.57        8.61     11.33 o 
  -4   3   7    10833.91    10971.42     95.20 o 
  -3   3   7     2156.15     2310.09     25.89 o 
  -2   3   7     7621.05     7403.82     73.90 o 
  -1   3   7     4083.27     4125.63     41.96 o 
   0   3   7     1978.05     1887.38     22.75 o 
   1   3   7     6698.40     7309.00     66.01 o 
   2   3   7      126.75      150.25      8.09 o 
   3   3   7     1658.61     1592.15     22.29 o 
   4   3   7    14175.26    14674.51    141.21 o 
   5   3   7      319.28      309.60     13.83 o 
   6   3   7     1991.53     1985.46     34.82 o 
   7   3   7      469.45      474.72     21.43 o 
   8   3   7     1215.78     1306.11     30.98 o 
   9   3   7      168.10      142.55     17.99 o 
  -9   4   7      856.64      865.71     43.05 o 
  -8   4   7     9653.75     9382.59    143.97 o 
  -7   4   7      448.40      431.12     31.33 o 
  -6   4   7    10473.11    10486.42    145.35 o 
  -5   4   7      511.94      473.34     16.38 o 
  -4   4   7     5218.04     5148.87     55.09 o 
  -3   4   7      127.48      194.17      8.23 o 
  -2   4   7     5391.26     5538.55     48.70 o 
  -1   4   7      447.69      479.03     15.42 o 
   0   4   7     1259.04     1067.68     16.79 o 
   1   4   7    10499.89    10457.11    109.14 o 
   2   4   7     7246.39     7286.49     79.54 o 
   3   4   7     7554.41     7537.18     81.45 o 
   4   4   7     9096.58     9105.01     92.10 o 
   5   4   7        4.23       16.04      8.71 o 
   6   4   7    10093.66     9535.08    102.91 o 
   7   4   7     4708.86     4914.12     61.91 o 
   8   4   7      285.59      344.18     22.84 o 
   9   4   7      710.13      711.84     32.22 o 
  -9   5   7      954.87      992.27     45.65 o 
  -8   5   7      160.26      167.11     32.74 o 
  -7   5   7     4689.60     4670.26     94.73 o 
  -6   5   7       49.75       35.21     15.52 o 
  -5   5   7     3037.78     3065.84     39.15 o 
  -4   5   7     1006.60     1099.50     16.79 o 
  -3   5   7    20710.94    21501.93    188.24 o 
  -2   5   7      586.13      652.49     14.16 o 
  -1   5   7    22703.12    23011.88    191.57 o 
   0   5   7      766.24      776.73     14.74 o 
   1   5   7    12608.26    12658.45    103.55 o 
   2   5   7     1470.85     1507.15     18.37 o 
   3   5   7    12780.71    12091.28    136.35 o 
   4   5   7      481.09      492.29     18.31 o 
   5   5   7     1015.20     1030.77     27.88 o 
   6   5   7      157.24      148.81     15.34 o 
   7   5   7      561.38      560.02     23.47 o 
   8   5   7     4453.22     4611.55     89.46 o 
   9   5   7      830.13      862.91     38.67 o 
  -9   6   7      108.10       60.28     26.53 o 
  -8   6   7      133.99      157.67     25.76 o 
  -7   6   7      107.17       70.51     21.79 o 
  -6   6   7     1601.67     1724.34     51.17 o 
  -5   6   7      736.65      867.97     28.88 o 
  -4   6   7     2315.07     2412.68     35.72 o 
  -3   6   7     7362.26     7832.47     77.19 o 
  -2   6   7       94.40      129.68      9.09 o 
  -1   6   7     1700.45     1696.29     26.27 o 
   0   6   7     1951.69     2120.29     27.26 o 
   1   6   7    10554.74    10807.00    100.92 o 
   2   6   7     7618.21     7776.32     66.74 o 
   3   6   7     2437.30     2215.28     44.45 o 
   4   6   7     1328.82     1388.30     27.67 o 
   5   6   7     5677.73     5527.89     77.01 o 
   6   6   7      103.12      128.50     13.29 o 
   7   6   7     2279.37     2338.69     42.87 o 
   8   6   7      296.90      300.46     25.00 o 
   9   6   7      232.83      276.52     25.85 o 
  -9   7   7     1437.32     1455.95     69.01 o 
  -8   7   7      376.77      405.34     33.66 o 
  -7   7   7      970.17      951.06     44.37 o 
  -6   7   7      191.36      146.68     23.08 o 
  -5   7   7     3700.21     3575.55     75.56 o 
  -4   7   7       23.25       25.04      8.67 o 
  -3   7   7    15569.11    15235.27    163.51 o 
  -2   7   7      538.25      553.04     17.17 o 
  -1   7   7    19745.46    19501.28    175.62 o 
   0   7   7      276.08      257.08     11.92 o 
   1   7   7     5782.30     5415.68     56.68 o 
   2   7   7     1562.35     1507.74     21.83 o 
   3   7   7      459.99      465.25     14.78 o 
   4   7   7     6016.65     5989.72     72.30 o 
   5   7   7      272.47      303.77     15.82 o 
   6   7   7      115.97      112.79     14.41 o 
   7   7   7     2370.94     2316.03     56.89 o 
   8   7   7      282.34      308.88     25.71 o 
   9   7   7      627.57      577.96     38.22 o 
  -9   8   7      222.91      219.14     38.90 o 
  -8   8   7     1083.21     1140.66     78.03 o 
  -7   8   7        8.93       -2.12     27.40 o 
  -6   8   7     5150.57     5217.21    146.60 o 
  -5   8   7     1120.49     1166.70     42.63 o 
  -4   8   7     5816.22     5811.89     74.75 o 
  -3   8   7      163.71      172.02     10.75 o 
  -2   8   7     3506.72     3430.39     42.39 o 
  -1   8   7     1315.44     1398.60     26.72 o 
   0   8   7     7884.69     7760.00     89.55 o 
   1   8   7     1561.31     1631.25     38.46 o 
   2   8   7     5720.57     5720.80     49.37 o 
   3   8   7     1644.59     1699.25     38.38 o 
   4   8   7     5977.64     5864.17     81.17 o 
   5   8   7     8144.83     8177.08     99.90 o 
   6   8   7     1405.59     1368.61     33.32 o 
   7   8   7      771.97      778.72     36.82 o 
   8   8   7       61.40       27.55     17.89 o 
   9   8   7      680.37      704.43     52.05 o 
  -9   9   7       26.14       26.11     31.76 o 
  -8   9   7      124.38      114.84     30.58 o 
  -7   9   7      289.79      250.99     54.44 o 
  -6   9   7      939.05      882.10     41.45 o 
  -5   9   7        1.22        9.00     12.67 o 
  -4   9   7      424.61      432.04     20.62 o 
  -3   9   7     2050.97     1958.80     29.49 o 
  -2   9   7     3200.70     3124.57     47.79 o 
  -1   9   7     3366.12     3272.99     48.45 o 
   0   9   7     6890.95     6943.88     83.01 o 
   1   9   7     4419.27     4209.66     51.30 o 
   2   9   7     3784.09     3836.41     59.82 o 
   3   9   7      673.71      685.50     32.28 o 
   4   9   7     1165.81     1223.48     36.41 o 
   5   9   7     1919.95     1846.79     37.90 o 
   6   9   7      237.84      244.69     20.85 o 
   7   9   7      109.28      115.04     20.33 o 
   8   9   7     2152.43     2264.27     67.63 o 
  -8  10   7     2982.76     2899.42     94.67 o 
  -7  10   7      234.78      275.10     37.42 o 
  -6  10   7    12598.59    12265.44    194.97 o 
  -5  10   7      727.42      731.61     28.33 o 
  -4  10   7     2025.86     2135.23     40.24 o 
  -3  10   7      947.15      942.67     28.96 o 
  -2  10   7      223.75      292.22     15.71 o 
  -1  10   7      167.59      163.36     14.47 o 
   0  10   7        3.73       11.01     13.43 o 
   1  10   7        7.05       11.86      8.43 o 
   2  10   7     3818.77     3880.51     51.59 o 
   3  10   7       31.60       48.61     11.55 o 
   4  10   7      283.38      277.81     19.36 o 
   5  10   7      406.95      429.13     21.33 o 
   6  10   7     2815.95     2730.62     62.23 o 
   7  10   7     1677.72     1742.91     51.50 o 
   8  10   7     1354.92     1363.30     53.67 o 
  -8  11   7        0.12      -20.68     20.68 o 
  -7  11   7      454.88      422.91     42.75 o 
  -6  11   7      249.33      209.10     28.06 o 
  -5  11   7      439.97      405.05     28.22 o 
  -4  11   7     1512.41     1455.44     33.78 o 
  -3  11   7     2743.02     2759.01     58.40 o 
  -2  11   7     1171.96     1231.61     26.54 o 
  -1  11   7     5487.15     5378.97     65.65 o 
   0  11   7     2349.22     2264.10     38.20 o 
   1  11   7      803.36      849.59     19.60 o 
   2  11   7      198.49      204.13     12.49 o 
   3  11   7     2537.71     2524.25     41.18 o 
   4  11   7        8.13       -5.14     12.01 o 
   5  11   7      202.85      191.69     17.18 o 
   6  11   7      109.98       92.50     19.19 o 
   7  11   7      964.88      950.68     48.92 o 
   8  11   7      424.69      441.73     39.03 o 
  -8  12   7      420.99      422.21     40.55 o 
  -7  12   7       10.17      -20.64     20.64 o 
  -6  12   7       40.72       35.47     19.42 o 
  -5  12   7      217.08      263.17     21.05 o 
  -4  12   7      291.90      279.93     21.15 o 
  -3  12   7     3317.57     3211.77     47.89 o 
  -2  12   7     4117.79     4237.57     52.59 o 
  -1  12   7     1048.66     1054.93     24.11 o 
   0  12   7      966.82      968.23     24.78 o 
   1  12   7      844.75      832.23     25.57 o 
   2  12   7     1852.12     1882.15     31.27 o 
   3  12   7      480.65      507.76     21.72 o 
   4  12   7      415.29      444.82     23.31 o 
   5  12   7     1551.53     1547.50     47.26 o 
   6  12   7     2244.58     2238.44     59.08 o 
   7  12   7     1351.61     1399.63     48.32 o 
   8  12   7     1026.73      987.80     47.02 o 
  -7  13   7     1547.15     1485.46     59.63 o 
  -6  13   7       24.25       10.58     19.18 o 
  -5  13   7      151.89      160.68     20.25 o 
  -4  13   7     4534.67     4330.58     67.75 o 
  -3  13   7     1306.04     1288.35     31.37 o 
  -2  13   7       83.91       75.41     12.51 o 
  -1  13   7     1830.68     1893.23     32.60 o 
   0  13   7     2475.02     2616.81     40.99 o 
   1  13   7     3268.70     3303.15     43.95 o 
   2  13   7      454.72      439.02     21.38 o 
   3  13   7     4996.69     4759.78     80.21 o 
   4  13   7      256.63      279.52     24.02 o 
   5  13   7     3169.99     3042.30     68.34 o 
   6  13   7       87.84       74.34     20.16 o 
   7  13   7        6.50       -2.05     18.34 o 
  -7  14   7      350.44      370.09     33.65 o 
  -6  14   7      629.74      581.34     37.71 o 
  -5  14   7      197.48      173.96     21.10 o 
  -4  14   7     1134.03     1087.00     30.96 o 
  -3  14   7       74.82       79.73     14.41 o 
  -2  14   7      370.24      349.61     17.66 o 
  -1  14   7      152.94      158.30     13.27 o 
   0  14   7     3396.93     3459.16     49.90 o 
   1  14   7     1273.03     1251.41     28.70 o 
   2  14   7     3258.00     3113.45     77.78 o 
   3  14   7      456.64      460.23     24.68 o 
   4  14   7        9.04       -6.06     17.51 o 
   5  14   7      353.02      353.11     32.02 o 
   6  14   7      603.67      553.24     35.01 o 
   7  14   7      475.00      536.78     36.69 o 
  -6  15   7       39.73       19.11     20.95 o 
  -5  15   7     1789.03     1787.85     48.54 o 
  -4  15   7      336.98      323.73     20.77 o 
  -3  15   7       70.45       59.25     14.07 o 
  -2  15   7      269.02      289.13     19.37 o 
  -1  15   7      452.11      455.32     19.95 o 
   0  15   7     1776.52     1690.63     37.26 o 
   1  15   7     7541.62     7429.20    104.90 o 
   2  15   7      163.98      143.32     16.55 o 
   3  15   7     2710.21     2685.48     96.17 o 
   4  15   7     1363.49     1352.26     51.43 o 
   5  15   7     1742.58     1648.61     52.41 o 
   6  15   7       53.27       53.48     21.27 o 
  -6  16   7     1686.38     1698.34     57.93 o 
  -5  16   7      726.78      759.33     36.87 o 
  -4  16   7     2152.64     2131.77     44.46 o 
  -3  16   7     4264.35     4076.77     63.17 o 
  -2  16   7     3878.02     3824.72     59.64 o 
  -1  16   7      680.63      674.55     24.57 o 
   0  16   7      346.30      370.08     20.20 o 
   1  16   7        6.16       34.90     14.73 o 
   2  16   7       13.01       21.61     13.09 o 
   3  16   7      660.53      556.36     36.86 o 
   4  16   7        1.65      -18.82     18.82 o 
   5  16   7     1208.52     1303.94     49.90 o 
   6  16   7     1310.26     1296.27     51.60 o 
  -5  17   7       40.65       31.84     19.42 o 
  -4  17   7     1413.57     1521.77     41.90 o 
  -3  17   7      220.97      229.41     19.35 o 
  -2  17   7      652.06      656.95     27.58 o 
  -1  17   7       61.66       63.93     14.87 o 
   0  17   7      155.70      156.70     19.57 o 
   1  17   7       69.91       77.17     15.57 o 
   2  17   7      306.67      285.42     23.79 o 
   3  17   7     1801.62     1770.22     67.65 o 
   4  17   7        2.28       16.40     23.31 o 
   5  17   7       77.61       51.76     22.11 o 
  -4  18   7      941.19     1006.34     39.00 o 
  -3  18   7       62.77       13.30     14.49 o 
  -2  18   7     2787.89     2742.62     55.85 o 
  -1  18   7       65.29       40.94     17.39 o 
   0  18   7      608.12      640.85     32.03 o 
   1  18   7      192.62      218.11     25.10 o 
   2  18   7      751.03      732.22     35.50 o 
   3  18   7       89.57      106.31     22.71 o 
   4  18   7     1320.70     1361.54     51.71 o 
  -3  19   7       81.47       61.98     19.94 o 
  -2  19   7      102.58      154.70     20.37 o 
  -1  19   7       65.88       72.76     19.88 o 
   0  19   7      279.21      267.14     24.49 o 
   1  19   7     2426.44     2623.69     66.59 o 
   2  19   7      378.38      383.92     28.88 o 
   3  19   7     1462.22     1425.76     50.44 o 
  -2  20   7      193.32      224.85     28.60 o 
  -1  20   7      555.49      550.82     33.49 o 
   0  20   7      150.82      157.65     28.90 o 
   1  20   7        8.55       40.48     21.07 o 
   2  20   7       80.45       97.05     24.07 o 
  -8   0   8     2890.02     2629.68    118.76 o 
  -6   0   8      538.75      589.31     46.99 o 
  -4   0   8     1078.02     1124.10     34.14 o 
  -2   0   8       24.92       17.26      8.51 o 
   0   0   8    22988.52    24178.55    255.99 o 
   2   0   8      169.87       78.50     10.76 o 
   4   0   8    27761.21    27607.25    360.38 o 
   6   0   8     8348.85     8576.04    161.06 o 
   8   0   8     8436.99     8591.24    145.54 o 
  -9   1   8       18.66        4.01     19.74 o 
  -8   1   8     2451.46     2571.65     57.02 o 
  -7   1   8       75.57       67.50     16.66 o 
  -6   1   8     8734.98     8665.16    189.05 o 
  -5   1   8     2459.13     2367.00     45.28 o 
  -4   1   8    10601.24    10175.60    105.49 o 
  -3   1   8     5865.79     5913.24     59.80 o 
  -2   1   8     1935.13     1964.67     27.12 o 
  -1   1   8     1707.21     1605.75     22.13 o 
   0   1   8    32326.84    33323.14    258.45 o 
   1   1   8    11272.29    11707.06     91.22 o 
   2   1   8    14509.00    14406.84    145.42 o 
   3   1   8     1690.51     1679.26     27.12 o 
   4   1   8     5209.76     5069.18     62.24 o 
   5   1   8      403.09      420.43     19.60 o 
   6   1   8     4284.14     4491.71     61.13 o 
   7   1   8     1543.73     1490.51     30.41 o 
   8   1   8       72.38       79.32     13.56 o 
   9   1   8        4.87       13.17     14.33 o 
  -9   2   8     4361.16     4353.60     88.69 o 
  -8   2   8        6.17      -17.23     17.23 o 
  -7   2   8    11807.54    11244.56    171.02 o 
  -6   2   8     1856.37     1946.67     42.81 o 
  -5   2   8     1690.57     1790.61     38.96 o 
  -4   2   8     5783.61     5637.55     63.27 o 
  -3   2   8    31993.00    32142.64    262.67 o 
  -2   2   8     7364.21     7292.06     72.01 o 
  -1   2   8     5262.95     4984.99     49.44 o 
   0   2   8     4304.65     4343.83     43.45 o 
   1   2   8     4654.10     4984.34     49.28 o 
   2   2   8     2663.96     2676.23     35.67 o 
   3   2   8     6221.96     6424.53     59.20 o 
   4   2   8     3338.36     3422.63     49.51 o 
   5   2   8      886.70      926.86     37.63 o 
   6   2   8     3406.69     3567.64     60.50 o 
   7   2   8     1790.21     1807.20     43.40 o 
   8   2   8      910.86      925.00     27.16 o 
   9   2   8     2040.85     2055.90     48.22 o 
  -9   3   8      525.99      487.31     34.37 o 
  -8   3   8       75.43       61.34     19.93 o 
  -7   3   8        8.83        7.96     14.68 o 
  -6   3   8     1611.80     1679.63     39.89 o 
  -5   3   8     1193.02     1146.06     27.53 o 
  -4   3   8      157.23      212.43      9.65 o 
  -3   3   8    12589.44    12790.55    105.45 o 
  -2   3   8     2236.81     2410.13     31.07 o 
  -1   3   8     4405.50     4547.50     52.42 o 
   0   3   8      389.19      330.05     10.09 o 
   1   3   8    11289.12    11264.54    121.83 o 
   2   3   8       62.39       78.03      7.47 o 
   3   3   8    10567.70    10600.90     96.75 o 
   4   3   8        8.81       -0.90      7.99 o 
   5   3   8     2815.63     2976.08     42.34 o 
   6   3   8       90.61      116.62     13.83 o 
   7   3   8     8206.29     8182.24     96.24 o 
   8   3   8      442.35      450.88     23.28 o 
   9   3   8     1961.26     2059.32     48.31 o 
  -9   4   8     1172.36     1241.15     57.74 o 
  -8   4   8      580.96      521.42     35.78 o 
  -7   4   8     9346.95     9223.22    138.74 o 
  -6   4   8      397.61      404.94     24.54 o 
  -5   4   8     4177.08     4301.02     61.47 o 
  -4   4   8       95.28      115.88      7.99 o 
  -3   4   8     8201.75     8068.20     70.69 o 
  -2   4   8     2103.32     2062.06     28.51 o 
  -1   4   8    19114.99    19118.89    180.48 o 
   0   4   8    22816.39    23124.48    203.39 o 
   1   4   8     3525.60     3528.34     37.75 o 
   2   4   8     1874.69     1765.04     23.92 o 
   3   4   8     6493.56     6562.84     73.20 o 
   4   4   8     6400.60     6446.41     74.46 o 
   5   4   8     2566.35     2400.64     37.34 o 
   6   4   8      159.14      197.70     24.59 o 
   7   4   8     2220.73     2278.08     47.32 o 
   8   4   8      291.73      270.47     27.20 o 
   9   4   8     1164.09     1196.79     45.96 o 
  -9   5   8      599.85      684.70     39.64 o 
  -8   5   8     1361.07     1438.45     47.77 o 
  -7   5   8     1435.84     1463.90     50.23 o 
  -6   5   8     5153.94     5353.23     86.24 o 
  -5   5   8       39.72       59.18     15.78 o 
  -4   5   8    15996.07    16164.70    143.84 o 
  -3   5   8     3691.61     3810.32     44.10 o 
  -2   5   8     4980.21     5226.22     53.74 o 
  -1   5   8    15302.57    15438.86    141.27 o 
   0   5   8    21641.91    21780.64    182.80 o 
   1   5   8     7535.44     7075.30     62.42 o 
   2   5   8     4071.61     3859.72     43.16 o 
   3   5   8     4901.40     5155.38     59.78 o 
   4   5   8     1427.37     1341.29     26.79 o 
   5   5   8      383.22      377.53     19.40 o 
   6   5   8      790.47      875.74     30.99 o 
   7   5   8        0.56        2.29     17.47 o 
   8   5   8        2.91        7.09     16.06 o 
   9   5   8      730.67      786.45     39.32 o 
  -9   6   8       19.73       -0.36     23.85 o 
  -8   6   8        1.48      -17.55     19.92 o 
  -7   6   8      205.01      191.60     36.03 o 
  -6   6   8     2033.03     2194.53     59.57 o 
  -5   6   8     2925.50     2929.06     67.39 o 
  -4   6   8     1940.93     2003.68     40.03 o 
  -3   6   8      597.08      617.20     20.21 o 
  -2   6   8      317.62      339.11     13.98 o 
  -1   6   8      120.42      147.78     10.75 o 
   0   6   8     4576.22     4330.43     48.57 o 
   1   6   8      300.42      410.61     11.64 o 
   2   6   8     3727.00     3664.47     38.51 o 
   3   6   8     2463.76     2579.97     40.53 o 
   4   6   8    12450.51    12219.13    131.64 o 
   5   6   8     2144.81     2144.53     43.93 o 
   6   6   8    10989.92    11298.76    139.41 o 
   7   6   8       96.24      128.36     19.74 o 
   8   6   8     4204.17     4218.19     92.45 o 
   9   6   8       15.26       -8.56     17.95 o 
  -9   7   8      312.15      257.18     33.36 o 
  -8   7   8     1428.09     1320.71     51.98 o 
  -7   7   8       99.28       95.38     23.78 o 
  -6   7   8        8.93       -4.09     17.67 o 
  -5   7   8      202.70      183.08     25.13 o 
  -4   7   8     4822.10     4740.74     60.05 o 
  -3   7   8     3901.55     3867.64     49.42 o 
  -2   7   8     6516.70     6431.63     68.95 o 
  -1   7   8      209.61      259.21     13.20 o 
   0   7   8    12181.81    12006.44    117.88 o 
   1   7   8      391.43      373.08     13.22 o 
   2   7   8     9558.00     9461.33     80.70 o 
   3   7   8     3209.79     3175.83     48.15 o 
   4   7   8     2872.53     2902.52     49.41 o 
   5   7   8      251.21      282.06     18.76 o 
   6   7   8     2877.25     2898.40     63.94 o 
   7   7   8     1699.43     1604.00     53.69 o 
   8   7   8      485.48      540.25     37.63 o 
   9   7   8       85.28       54.92     21.44 o 
  -9   8   8      590.83      568.15     51.46 o 
  -8   8   8        7.03       -7.92     25.96 o 
  -7   8   8    13301.05    12921.38    256.97 o 
  -6   8   8      512.43      554.89     34.54 o 
  -5   8   8     4744.24     4822.40    119.28 o 
  -4   8   8     3065.98     3059.18     53.21 o 
  -3   8   8     2006.34     2019.44     33.22 o 
  -2   8   8     2474.92     2495.48     38.39 o 
  -1   8   8      473.01      489.41     23.55 o 
   0   8   8        9.63       -5.23      8.84 o 
   1   8   8      109.74      100.69      9.57 o 
   2   8   8      873.02      866.29     14.12 o 
   3   8   8     3324.22     3386.51     43.00 o 
   4   8   8     1564.18     1566.63     39.28 o 
   5   8   8     1895.95     1847.96     39.82 o 
   6   8   8     6327.74     6211.53     91.12 o 
   7   8   8      178.33      154.47     21.14 o 
   8   8   8      498.80      546.81     57.67 o 
   9   8   8      130.85       95.58     30.60 o 
  -8   9   8      484.03      497.62     47.20 o 
  -7   9   8     1050.22      935.14     45.66 o 
  -6   9   8      228.61      181.55     25.74 o 
  -5   9   8       95.71       94.56     17.99 o 
  -4   9   8      789.20      778.11     31.87 o 
  -3   9   8      489.60      484.06     17.07 o 
  -2   9   8      155.26      164.67     13.44 o 
  -1   9   8     4650.48     4576.65     58.17 o 
   0   9   8       19.44       24.01     10.22 o 
   1   9   8     5887.98     5767.08    102.42 o 
   2   9   8       95.37      105.30     10.26 o 
   3   9   8     2992.31     3179.60     53.22 o 
   4   9   8        1.38       11.57     13.84 o 
   5   9   8      122.61      127.48     18.80 o 
   6   9   8        2.99       16.48     21.01 o 
   7   9   8     2310.70     2355.93     58.52 o 
   8   9   8       33.94       40.03     21.82 o 
  -8  10   8      965.03     1064.62     65.19 o 
  -7  10   8     2056.53     2278.65     86.83 o 
  -6  10   8       44.35       61.63     34.97 o 
  -5  10   8     3586.97     3637.42     57.09 o 
  -4  10   8       74.33       92.13     13.49 o 
  -3  10   8     1284.31     1331.62     29.17 o 
  -2  10   8      131.64      152.43     15.18 o 
  -1  10   8     1371.93     1365.43     30.88 o 
   0  10   8     4442.81     4479.04     68.53 o 
   1  10   8     1423.47     1431.95     27.58 o 
   2  10   8       61.77       95.23     12.13 o 
   3  10   8     6871.36     6671.19     91.33 o 
   4  10   8      750.67      701.81     26.72 o 
   5  10   8      473.67      469.97     25.17 o 
   6  10   8       34.71       32.58     16.79 o 
   7  10   8      924.71      921.33     40.67 o 
   8  10   8      129.55      130.34     38.60 o 
  -8  11   8      802.27      771.27     58.96 o 
  -7  11   8      261.01      210.41     36.11 o 
  -6  11   8       43.25       12.96     29.26 o 
  -5  11   8     4031.76     4053.01     65.84 o 
  -4  11   8     6323.56     6234.42     83.17 o 
  -3  11   8     1840.38     1843.88     58.03 o 
  -2  11   8     1928.40     1863.34     37.77 o 
  -1  11   8     2771.48     2773.31     46.57 o 
   0  11   8     4876.84     4697.82     63.69 o 
   1  11   8     1625.64     1645.87     30.23 o 
   2  11   8       50.14       56.41      8.45 o 
   3  11   8      959.35      954.24     25.74 o 
   4  11   8      938.66      954.93     30.65 o 
   5  11   8      186.76      192.45     19.10 o 
   6  11   8       84.19       80.40     18.90 o 
   7  11   8      829.60      825.62     49.21 o 
   8  11   8        0.09      -20.59     20.59 o 
  -8  12   8        0.27      -24.49     24.49 o 
  -7  12   8       34.40       -5.93     27.73 o 
  -6  12   8      956.77      902.61     48.65 o 
  -5  12   8      486.71      520.35     27.24 o 
  -4  12   8      356.76      389.87     21.67 o 
  -3  12   8     1279.84     1245.66     32.90 o 
  -2  12   8     2727.32     2777.70     42.82 o 
  -1  12   8      956.95      995.42     23.79 o 
   0  12   8      453.39      446.47     18.87 o 
   1  12   8      522.45      476.45     18.10 o 
   2  12   8     1137.26     1089.23     32.31 o 
   3  12   8     3118.52     3050.81     47.32 o 
   4  12   8     3805.16     3825.36    115.00 o 
   5  12   8      794.95      718.69     36.40 o 
   6  12   8     2462.91     2386.26     71.98 o 
   7  12   8      456.80      414.13     39.11 o 
  -7  13   8       87.75       45.06     25.30 o 
  -6  13   8      297.12      313.68     29.28 o 
  -5  13   8      598.62      590.21     31.74 o 
  -4  13   8     1168.64     1097.19     33.29 o 
  -3  13   8      863.60      764.48     27.17 o 
  -2  13   8     1148.30     1165.85     28.77 o 
  -1  13   8      792.60      801.86     22.45 o 
   0  13   8     6139.39     6062.85    100.24 o 
   1  13   8      112.48      107.41     13.45 o 
   2  13   8      676.76      670.68     42.11 o 
   3  13   8       66.16       82.47     15.69 o 
   4  13   8     2387.24     2432.79     56.93 o 
   5  13   8      390.92      362.49     28.92 o 
   6  13   8      689.69      734.16     39.24 o 
   7  13   8     1017.80     1029.11     47.57 o 
  -7  14   8      751.70      718.51     49.80 o 
  -6  14   8      262.40      248.58     28.39 o 
  -5  14   8      650.38      638.40     32.31 o 
  -4  14   8       41.20       29.37     14.36 o 
  -3  14   8      226.73      216.28     17.74 o 
  -2  14   8      375.24      360.47     19.12 o 
  -1  14   8       18.41       -2.55      9.80 o 
   0  14   8      693.44      715.18     23.14 o 
   1  14   8      748.83      735.80     30.20 o 
   2  14   8     3631.64     3481.49     57.20 o 
   3  14   8     2406.45     2274.48     50.09 o 
   4  14   8     1191.92     1075.37     46.14 o 
   5  14   8      112.62      100.11     21.79 o 
   6  14   8     1798.63     1806.80     55.68 o 
   7  14   8        0.18      -17.69     19.39 o 
  -6  15   8     1012.51      966.17     49.37 o 
  -5  15   8     2349.38     2358.40     56.53 o 
  -4  15   8      318.82      373.97     21.99 o 
  -3  15   8     1133.82     1118.65     40.35 o 
  -2  15   8       14.72       22.44     16.40 o 
  -1  15   8      579.61      546.23     24.13 o 
   0  15   8       17.80       -1.62     12.25 o 
   1  15   8      376.56      386.20     24.35 o 
   2  15   8     1823.62     1836.34     40.90 o 
   3  15   8     1343.94     1249.84     45.02 o 
   4  15   8     1101.05     1142.64     57.66 o 
   5  15   8       23.99        6.80     19.27 o 
   6  15   8      523.22      528.26     36.75 o 
  -6  16   8       54.87       35.61     23.08 o 
  -5  16   8       16.84       -3.38     19.07 o 
  -4  16   8      174.55      153.49     25.01 o 
  -3  16   8      513.99      504.32     25.09 o 
  -2  16   8       92.75       97.97     15.64 o 
  -1  16   8      875.22      854.40     29.22 o 
   0  16   8      590.61      575.26     28.13 o 
   1  16   8      441.62      458.98     26.45 o 
   2  16   8     1245.79     1225.18     37.54 o 
   3  16   8      564.76      515.17     36.59 o 
   4  16   8       14.93       -5.83     20.62 o 
   5  16   8      777.36      687.81     39.64 o 
  -5  17   8     2068.44     2143.65     56.12 o 
  -4  17   8      265.65      244.31     20.40 o 
  -3  17   8      465.90      517.74     26.21 o 
  -2  17   8     1078.83     1113.30     33.06 o 
  -1  17   8     1461.15     1459.04     39.13 o 
   0  17   8       53.20       20.52     15.99 o 
   1  17   8      164.37      243.61     21.81 o 
   2  17   8      547.97      531.04     33.43 o 
   3  17   8      384.08      391.23     34.19 o 
   4  17   8      188.01      230.36     30.04 o 
   5  17   8     1047.10     1020.07     48.64 o 
  -4  18   8        1.05       14.95     17.36 o 
  -3  18   8      463.55      440.69     25.61 o 
  -2  18   8      298.11      295.34     23.42 o 
  -1  18   8      137.00      123.26     30.95 o 
   0  18   8     2011.41     2074.51     51.42 o 
   1  18   8      276.72      228.78     25.48 o 
   2  18   8      431.60      419.78     51.37 o 
   3  18   8      453.30      397.04     34.94 o 
   4  18   8       40.39        3.36     23.37 o 
  -3  19   8      316.03      305.88     27.71 o 
  -2  19   8       12.83       -9.61     18.03 o 
  -1  19   8     1787.91     1893.85     52.28 o 
   0  19   8      262.03      268.31     28.63 o 
   1  19   8      304.80      297.98     28.92 o 
   2  19   8      323.47      305.39     30.40 o 
   3  19   8      139.99      142.62     25.26 o 
  -1  20   8      234.90      242.70     26.57 o 
   0  20   8      200.65      217.11     28.43 o 
   1  20   8      158.38      157.94     25.96 o 
  -9   0   9      270.39      299.25     54.01 o 
  -7   0   9     3796.69     3998.89     97.92 o 
  -5   0   9       16.26       37.89     23.70 o 
  -3   0   9     1453.22     1491.68     31.63 o 
  -1   0   9    14206.17    14477.68    160.65 o 
   1   0   9    46258.22    45427.86    472.75 o 
   3   0   9    19022.23    18634.45    248.79 o 
   5   0   9     8104.65     8391.50    149.40 o 
   7   0   9    12912.34    12812.31    223.12 o 
   9   0   9     1114.21     1155.29     56.30 o 
  -9   1   9       44.91       23.15     22.39 o 
  -8   1   9       89.84       60.47     18.11 o 
  -7   1   9      790.57      840.86     32.60 o 
  -6   1   9      193.56      207.85     19.25 o 
  -5   1   9     4068.60     4110.44     65.05 o 
  -4   1   9     1639.93     1628.36     34.04 o 
  -3   1   9     7306.05     7002.13     66.74 o 
  -2   1   9     4203.56     4261.53     44.64 o 
  -1   1   9    24386.70    25018.66    231.90 o 
   0   1   9        3.24       22.26      6.02 o 
   1   1   9    19961.79    19932.63    151.10 o 
   2   1   9       21.05       28.19      9.15 o 
   3   1   9    15636.09    15841.98    161.29 o 
   4   1   9      492.32      498.59     17.97 o 
   5   1   9      276.53      227.44     25.48 o 
   6   1   9      548.54      579.74     21.69 o 
   7   1   9      952.93      943.81     27.93 o 
   8   1   9     1722.99     1800.33     47.92 o 
   9   1   9        8.65       15.82     17.49 o 
  -9   2   9     2186.05     2148.65     91.64 o 
  -8   2   9     9011.70     8895.97    139.09 o 
  -7   2   9      673.17      728.71     39.97 o 
  -6   2   9     3870.76     3873.45     65.08 o 
  -5   2   9       72.07      113.15     16.22 o 
  -4   2   9     2725.58     2664.96     45.73 o 
  -3   2   9      892.83      952.62     30.39 o 
  -2   2   9     3418.33     3372.91     40.39 o 
  -1   2   9     1663.81     1737.95     27.27 o 
   0   2   9     4923.36     4956.71     47.25 o 
   1   2   9     1578.05     1580.12     25.81 o 
   2   2   9      485.32      485.42     16.03 o 
   3   2   9     7965.10     8027.26     82.01 o 
   4   2   9     2026.16     2042.96     34.92 o 
   5   2   9     6490.44     6577.50     89.55 o 
   6   2   9     6402.81     6138.81     77.38 o 
   7   2   9     3604.30     3612.25     60.96 o 
   8   2   9     1597.08     1630.53     45.45 o 
   9   2   9      934.75     1019.43     44.04 o 
  -9   3   9      254.68      292.39     29.74 o 
  -8   3   9       47.57       64.40     20.64 o 
  -7   3   9        2.87      -14.54     14.54 o 
  -6   3   9     3049.92     3060.23     60.75 o 
  -5   3   9     4261.19     4213.53     66.20 o 
  -4   3   9    11857.78    11862.42    111.71 o 
  -3   3   9      234.66      269.86     11.05 o 
  -2   3   9    27778.44    27777.83    229.72 o 
  -1   3   9     1081.29     1000.05     19.58 o 
   0   3   9    22947.83    22791.11    190.38 o 
   1   3   9      617.57      712.32     18.26 o 
   2   3   9     3937.44     4012.22     51.12 o 
   3   3   9      732.31      766.56     19.07 o 
   4   3   9     7717.52     7771.47     77.44 o 
   5   3   9      342.24      333.46     24.62 o 
   6   3   9     5063.72     4950.50     70.16 o 
   7   3   9       37.67       30.29     19.81 o 
   8   3   9     3163.03     3240.52     66.35 o 
   9   3   9       29.95       13.31     20.70 o 
  -9   4   9       32.16        2.38     20.72 o 
  -8   4   9     4483.12     4359.21     95.85 o 
  -7   4   9     1251.51     1236.47     42.89 o 
  -6   4   9    10824.50    10801.16    137.49 o 
  -5   4   9      492.77      519.19     27.68 o 
  -4   4   9     8571.70     8338.48     81.40 o 
  -3   4   9        0.88        6.28      7.96 o 
  -2   4   9      100.88      110.12     11.62 o 
  -1   4   9       98.73      134.52     10.95 o 
   0   4   9       37.81       27.77      7.19 o 
   1   4   9     1283.61     1294.98     26.08 o 
   2   4   9     1480.73     1499.17     27.07 o 
   3   4   9        0.93        8.85      9.54 o 
   4   4   9       14.28       27.21      8.66 o 
   5   4   9       19.96       23.75      9.64 o 
   6   4   9     4238.95     4301.80     72.36 o 
   7   4   9     2557.96     2571.64     56.73 o 
   8   4   9      746.44      705.84     35.65 o 
   9   4   9     1012.48     1005.71     80.23 o 
  -9   5   9       57.91       39.50     22.31 o 
  -8   5   9      660.18      664.35     36.80 o 
  -7   5   9     1924.83     2055.77     59.70 o 
  -6   5   9     7265.63     7164.25    108.26 o 
  -5   5   9      467.60      543.03     27.33 o 
  -4   5   9     2935.91     3011.79     39.50 o 
  -3   5   9     5343.30     5147.99     73.32 o 
  -2   5   9     6966.96     7171.23     79.06 o 
  -1   5   9     9468.36     9574.87     94.01 o 
   0   5   9    13545.65    13512.99    118.82 o 
   1   5   9     2142.13     2103.75     29.24 o 
   2   5   9        1.23        5.23      6.43 o 
   3   5   9     8127.94     8191.70     98.29 o 
   4   5   9     1412.99     1355.40     32.28 o 
   5   5   9     1349.95     1509.26     33.54 o 
   6   5   9      360.16      341.36     29.52 o 
   7   5   9       74.08       80.98     20.13 o 
   8   5   9      996.47     1065.29     41.00 o 
   9   5   9      592.54      557.41     34.95 o 
  -9   6   9     1359.50     1300.61     85.68 o 
  -8   6   9      205.13      172.09     24.49 o 
  -7   6   9       91.95       96.88     23.42 o 
  -6   6   9     1757.59     1796.52     54.75 o 
  -5   6   9       22.85       47.27     14.56 o 
  -4   6   9        0.28       12.44      9.68 o 
  -3   6   9    12914.19    12877.24    139.42 o 
  -2   6   9     2071.91     2105.42     32.36 o 
  -1   6   9     1643.59     1569.84     27.04 o 
   0   6   9     4417.46     4424.64     50.17 o 
   1   6   9    11275.70    11145.83     99.48 o 
   2   6   9       87.31      107.71      8.59 o 
   3   6   9    28889.26    28586.32    358.53 o 
   4   6   9      123.93      138.14     14.31 o 
   5   6   9     9522.99     9353.67    117.09 o 
   6   6   9       17.15       18.23     15.59 o 
   7   6   9     7333.74     7205.30    113.84 o 
   8   6   9      203.07      225.51     27.71 o 
   9   6   9     1108.03     1093.06     47.27 o 
  -9   7   9     2028.87     2059.24     71.91 o 
  -8   7   9       96.77      103.65     25.49 o 
  -7   7   9     2009.75     1993.19     61.68 o 
  -6   7   9        0.07        9.23     18.14 o 
  -5   7   9       72.27       96.12     18.11 o 
  -4   7   9      615.11      563.35     23.16 o 
  -3   7   9     4976.49     4787.34     69.72 o 
  -2   7   9      624.63      585.18     18.88 o 
  -1   7   9    23753.35    23412.40    210.35 o 
   0   7   9     1683.92     1770.75     28.14 o 
   1   7   9     1653.22     1547.71     24.37 o 
   2   7   9        0.23       -0.39      7.86 o 
   3   7   9     1111.13     1061.58     23.09 o 
   4   7   9     4051.63     4087.80     61.61 o 
   5   7   9       94.22      102.45     16.33 o 
   6   7   9     1441.63     1403.27     40.39 o 
   7   7   9      525.51      585.64     48.89 o 
   8   7   9       66.79       64.69     25.73 o 
   9   7   9       11.23       24.73     20.14 o 
  -8   8   9        3.71      -11.51     24.64 o 
  -7   8   9     1209.39     1339.66     52.45 o 
  -6   8   9      252.50      258.85     36.33 o 
  -5   8   9       16.89       -8.09     12.30 o 
  -4   8   9     4289.79     4120.95     62.30 o 
  -3   8   9      662.81      717.84     25.91 o 
  -2   8   9      432.35      415.69     18.05 o 
  -1   8   9       42.37       31.80     10.06 o 
   0   8   9     6165.24     5917.19     69.50 o 
   1   8   9     1700.30     1703.95     27.82 o 
   2   8   9     9724.45     9548.98    116.97 o 
   3   8   9     6798.44     6733.52     80.07 o 
   4   8   9     1528.34     1517.66     37.68 o 
   5   8   9     7565.42     7606.53    113.67 o 
   6   8   9     1727.07     1697.11     45.12 o 
   7   8   9     2668.17     2566.15     98.39 o 
   8   8   9       20.18       23.10     20.77 o 
  -8   9   9      159.20      130.57     33.10 o 
  -7   9   9     1113.76     1050.09     49.38 o 
  -6   9   9     8032.65     7773.44    163.18 o 
  -5   9   9      125.56      139.05     19.57 o 
  -4   9   9      676.74      706.49     32.15 o 
  -3   9   9      404.43      341.53     17.80 o 
  -2   9   9     2299.38     2345.53     38.76 o 
  -1   9   9        5.92       23.32     10.86 o 
   0   9   9    14813.18    14385.38    145.53 o 
   1   9   9     3284.50     3142.26     44.94 o 
   2   9   9     2461.05     2466.41     28.72 o 
   3   9   9        0.38        3.43     11.33 o 
   4   9   9      855.46      872.77     36.73 o 
   5   9   9      207.07      204.40     28.31 o 
   6   9   9     1310.46     1310.51     43.37 o 
   7   9   9        1.67       -9.92     26.78 o 
   8   9   9     1516.63     1543.24     59.49 o 
  -8  10   9      997.52      939.70     61.81 o 
  -7  10   9      686.66      739.90     53.60 o 
  -6  10   9     5765.97     5591.48    158.49 o 
  -5  10   9       44.64       34.57     20.48 o 
  -4  10   9     6305.07     6196.98     95.05 o 
  -3  10   9     4170.70     4067.91     55.73 o 
  -2  10   9     1103.32     1096.79     36.17 o 
  -1  10   9      216.83      230.59     15.84 o 
   0  10   9       20.37       21.94     11.42 o 
   1  10   9     1969.44     1912.09     36.88 o 
   2  10   9      149.76      172.53     15.36 o 
   3  10   9       86.08      111.39     14.93 o 
   4  10   9       18.95       41.49     16.77 o 
   5  10   9     1784.88     1767.98     50.86 o 
   6  10   9        2.28      -14.65     14.65 o 
   7  10   9      943.40      900.89     41.42 o 
   8  10   9      111.21      115.06     26.10 o 
  -8  11   9      974.45      986.34     65.47 o 
  -7  11   9     2111.72     2156.62     80.25 o 
  -6  11   9     1663.65     1658.94     55.42 o 
  -5  11   9       42.54       44.74     14.16 o 
  -4  11   9     8255.62     8150.14    102.87 o 
  -3  11   9      561.55      559.94     21.79 o 
  -2  11   9     6486.82     6421.20     83.71 o 
  -1  11   9     1829.40     1746.18     36.76 o 
   0  11   9     1299.35     1304.82     29.34 o 
   1  11   9     1189.18     1203.55     34.60 o 
   2  11   9     2470.34     2416.55     48.18 o 
   3  11   9      252.99      276.56     18.73 o 
   4  11   9      881.44      846.94     48.63 o 
   5  11   9     1163.97     1227.38     37.21 o 
   6  11   9      361.87      389.18     29.28 o 
   7  11   9     1755.22     1761.88     53.08 o 
   8  11   9      822.17      808.34     65.85 o 
  -7  12   9      739.29      723.39     54.60 o 
  -6  12   9      401.32      345.06     39.35 o 
  -5  12   9      761.78      742.97     30.00 o 
  -4  12   9     2434.90     2382.43     46.46 o 
  -3  12   9     3726.79     3758.65     80.67 o 
  -2  12   9      143.10      150.70     13.46 o 
  -1  12   9      682.85      762.79     26.57 o 
   0  12   9     3501.96     3363.57     48.82 o 
   1  12   9     1300.45     1316.66     32.30 o 
   2  12   9     2336.71     2198.48     42.89 o 
   3  12   9     2588.45     2511.99     47.02 o 
   4  12   9       44.53       53.20     17.40 o 
   5  12   9     2279.35     2279.92     57.83 o 
   6  12   9     1281.28     1329.19     46.74 o 
   7  12   9     1974.93     1939.78     65.21 o 
  -7  13   9      907.03     1041.77     55.83 o 
  -6  13   9        8.89        1.40     23.67 o 
  -5  13   9     1687.83     1750.40     51.97 o 
  -4  13   9     3257.43     3159.93     61.40 o 
  -3  13   9     1445.11     1444.05     40.35 o 
  -2  13   9     3921.79     3887.11     60.80 o 
  -1  13   9       85.05       93.06     12.66 o 
   0  13   9      752.20      718.44     21.80 o 
   1  13   9      299.12      309.51     18.27 o 
   2  13   9       79.18       89.15     14.35 o 
   3  13   9        4.76        7.00     12.23 o 
   4  13   9      423.09      449.43     36.54 o 
   5  13   9        0.62      -15.88     15.88 o 
   6  13   9       56.47       35.24     19.37 o 
   7  13   9        0.70      -14.63     20.78 o 
  -6  14   9      764.11      759.36     42.90 o 
  -5  14   9     1840.79     1857.98     44.55 o 
  -4  14   9       65.26       77.11     16.31 o 
  -3  14   9      479.55      474.26     24.65 o 
  -2  14   9       13.40       -2.56     11.68 o 
  -1  14   9     3605.56     3461.84     48.92 o 
   0  14   9     1160.88     1131.64     26.75 o 
   1  14   9     8191.13     7692.66    107.96 o 
   2  14   9     1482.44     1498.19     40.69 o 
   3  14   9     2737.19     2615.31     61.21 o 
   4  14   9      648.10      578.36     40.22 o 
   5  14   9     2382.57     2379.94     62.08 o 
   6  14   9      231.45      237.06     27.96 o 
  -6  15   9      300.02      260.37     30.63 o 
  -5  15   9      396.18      419.32     26.06 o 
  -4  15   9      503.74      548.31     27.86 o 
  -3  15   9       98.02      119.96     16.08 o 
  -2  15   9      216.35      197.16     18.70 o 
  -1  15   9       12.60        1.09     12.41 o 
   0  15   9      411.41      409.32     20.79 o 
   1  15   9     1693.72     1660.53     42.63 o 
   2  15   9     1396.99     1301.85     39.01 o 
   3  15   9      446.22      464.03     31.31 o 
   4  15   9     3982.79     3862.52     90.96 o 
   5  15   9        6.59      -13.60     18.54 o 
   6  15   9      852.27      916.96     46.27 o 
  -5  16   9       39.93       32.88     18.84 o 
  -4  16   9      143.22      188.86     18.79 o 
  -3  16   9      564.28      609.82     35.03 o 
  -2  16   9     1810.64     1795.76     39.93 o 
  -1  16   9       45.22       16.51     13.27 o 
   0  16   9      414.17      445.70     43.15 o 
   1  16   9      538.52      540.83     28.39 o 
   2  16   9      136.31      128.81     25.46 o 
   3  16   9      463.97      515.51     33.29 o 
   4  16   9      275.64      241.32     30.46 o 
   5  16   9      743.69      772.49     42.52 o 
  -5  17   9      108.92      146.80     24.40 o 
  -4  17   9     2045.26     2087.43     46.21 o 
  -3  17   9      104.28      110.17     17.28 o 
  -2  17   9     2908.88     2895.32     57.25 o 
  -1  17   9      891.27      889.11     42.60 o 
   0  17   9     1017.08     1059.66     38.50 o 
   1  17   9     1249.93     1222.16     38.99 o 
   2  17   9     2202.65     2272.70     59.91 o 
   3  17   9       24.74       25.16     20.07 o 
   4  17   9     2294.58     2329.96     71.58 o 
  -4  18   9       35.51        3.62     16.86 o 
  -3  18   9      537.93      549.18     30.07 o 
  -2  18   9      189.09      191.76     21.26 o 
  -1  18   9      100.77       65.58     18.93 o 
   0  18   9      139.13      146.47     20.03 o 
   1  18   9      171.82      191.71     28.24 o 
   2  18   9       33.47       -1.84     18.71 o 
   3  18   9       49.00       42.91     23.17 o 
   4  18   9      124.18       91.33     27.60 o 
  -2  19   9      380.30      414.91     30.49 o 
  -1  19   9      209.68      266.75     26.49 o 
   0  19   9      127.90      113.43     24.23 o 
   1  19   9       79.74       54.83     21.78 o 
   2  19   9      304.55      283.91     30.03 o 
  -8   0  10      302.23      219.90     51.34 o 
  -6   0  10     6415.08     6389.78    185.59 o 
  -4   0  10     3273.69     3349.93     62.90 o 
  -2   0  10       43.98       40.98     10.87 o 
   0   0  10    18124.15    18118.01    183.27 o 
   2   0  10    15726.62    15850.01    214.02 o 
   4   0  10     2624.50     2746.23     54.55 o 
   6   0  10     2818.11     2929.86     73.18 o 
   8   0  10     2085.59     2074.75     84.15 o 
  -9   1  10      285.14      220.25     43.29 o 
  -8   1  10       52.73       27.11     16.73 o 
  -7   1  10      700.57      696.30     31.50 o 
  -6   1  10      838.80      811.01     30.97 o 
  -5   1  10        7.02        5.63     13.74 o 
  -4   1  10    15692.52    15356.76    126.56 o 
  -3   1  10     4457.88     4412.27     47.21 o 
  -2   1  10     5671.67     5720.64     57.35 o 
  -1   1  10     1803.81     1704.28     26.41 o 
   0   1  10       15.31       19.83      6.70 o 
   1   1  10        0.87       10.15      6.62 o 
   2   1  10     2788.25     2819.82     43.67 o 
   3   1  10     1227.92     1261.84     23.38 o 
   4   1  10      255.44      254.36     14.42 o 
   5   1  10     6008.52     6122.38     76.08 o 
   6   1  10       53.94       65.40     14.46 o 
   7   1  10     2430.10     2555.45     56.18 o 
   8   1  10      193.58      194.19     25.21 o 
   9   1  10      918.93      905.72     47.28 o 
  -9   2  10      886.67      976.56     47.39 o 
  -8   2  10      101.39      103.89     22.11 o 
  -7   2  10     6499.48     6437.26     96.26 o 
  -6   2  10       15.77      -11.57     13.30 o 
  -5   2  10       33.47       37.98     16.57 o 
  -4   2  10        4.30       -1.70      6.92 o 
  -3   2  10      572.03      570.17     15.53 o 
  -2   2  10     8703.20     8777.26     86.80 o 
  -1   2  10     9720.95     9544.93     87.80 o 
   0   2  10    14326.10    14720.02    121.81 o 
   1   2  10     2989.52     3113.48     47.19 o 
   2   2  10    10613.23    10523.43    105.75 o 
   3   2  10      392.73      397.48     14.78 o 
   4   2  10     8557.62     8566.91     94.66 o 
   5   2  10      575.79      560.52     20.58 o 
   6   2  10     2837.80     2844.58     49.75 o 
   7   2  10      485.57      450.58     27.36 o 
   8   2  10      231.12      203.49     25.55 o 
   9   2  10      217.12      228.18     29.50 o 
  -9   3  10     2354.25     2313.58     71.07 o 
  -8   3  10      158.89      159.86     24.47 o 
  -7   3  10     6146.50     6249.59     94.37 o 
  -6   3  10      632.30      642.86     28.21 o 
  -5   3  10     2594.49     2578.32     44.12 o 
  -4   3  10     1850.17     1900.82     32.97 o 
  -3   3  10    17554.16    17244.31    175.87 o 
  -2   3  10       38.78       23.21      8.45 o 
  -1   3  10     3402.42     3472.69     42.10 o 
   0   3  10     3196.53     3286.23     37.69 o 
   1   3  10      836.05      858.71     20.85 o 
   2   3  10     1059.21     1093.56     26.48 o 
   3   3  10     2132.17     2127.53     44.47 o 
   4   3  10     1802.82     1780.13     31.85 o 
   5   3  10     2874.22     2985.99     48.20 o 
   6   3  10       23.07       15.56     14.26 o 
   7   3  10     5249.66     5312.04     89.78 o 
   8   3  10       88.90       96.24     19.34 o 
   9   3  10     3665.63     3582.60     86.76 o 
  -9   4  10     2397.63     2376.27     65.62 o 
  -8   4  10      480.10      552.20     41.06 o 
  -7   4  10     1658.43     1587.70     48.25 o 
  -6   4  10      398.63      403.00     23.78 o 
  -5   4  10       16.39       18.39     11.69 o 
  -4   4  10      268.46      332.47     13.76 o 
  -3   4  10     1553.10     1644.47     29.87 o 
  -2   4  10     2643.58     2593.52     40.87 o 
  -1   4  10       42.70       58.25      8.82 o 
   0   4  10     4162.58     4162.43     47.85 o 
   1   4  10      442.84      455.44     17.88 o 
   2   4  10     6004.45     5963.55     87.75 o 
   3   4  10     6829.19     6786.08    112.39 o 
   4   4  10     2412.92     2413.66     36.71 o 
   5   4  10      879.76      836.00     26.74 o 
   6   4  10      809.15      821.42     37.26 o 
   7   4  10        6.86        1.41     15.75 o 
   8   4  10      533.40      493.97     35.42 o 
   9   4  10      195.76      234.51     30.24 o 
  -9   5  10      425.07      469.56     36.13 o 
  -8   5  10       16.46        5.38     18.97 o 
  -7   5  10     4514.08     4340.32     84.62 o 
  -6   5  10      200.27      201.52     18.77 o 
  -5   5  10     5805.47     5845.64     72.88 o 
  -4   5  10     5955.83     5778.66     72.42 o 
  -3   5  10     2879.24     2914.06     48.94 o 
  -2   5  10     2006.40     1990.07     35.37 o 
  -1   5  10      138.66      122.10     11.79 o 
   0   5  10     2729.11     2708.68     36.13 o 
   1   5  10    14046.12    13546.37    134.69 o 
   2   5  10     1274.76     1289.66     23.06 o 
   3   5  10     4091.73     4114.40     86.33 o 
   4   5  10       57.85       51.33     14.34 o 
   5   5  10      881.40      870.58     30.64 o 
   6   5  10      911.02      934.18     39.87 o 
   7   5  10     3587.52     3528.13     77.96 o 
   8   5  10      409.20      405.78     39.00 o 
   9   5  10     2990.72     2952.34     79.74 o 
  -9   6  10      314.70      258.07     31.37 o 
  -8   6  10      380.10      416.75     32.87 o 
  -7   6  10        6.59       -6.15     19.49 o 
  -6   6  10     1591.85     1598.30     65.24 o 
  -5   6  10     1569.91     1516.52     29.66 o 
  -4   6  10      923.11      945.06     27.80 o 
  -3   6  10      372.05      379.48     18.61 o 
  -2   6  10     9051.98     9121.77     98.31 o 
  -1   6  10     1896.21     1820.01     30.23 o 
   0   6  10     7965.87     7757.00     75.31 o 
   1   6  10      136.67      123.17     13.58 o 
   2   6  10      914.29      879.86     18.83 o 
   3   6  10     1480.68     1550.51     29.14 o 
   4   6  10    10731.04    10384.02    141.78 o 
   5   6  10      233.41      236.17     19.58 o 
   6   6  10     5887.43     5758.01     93.05 o 
   7   6  10      684.90      676.32     38.13 o 
   8   6  10      571.32      635.92     39.82 o 
  -8   7  10      275.13      333.02     31.52 o 
  -7   7  10      735.59      709.19     61.15 o 
  -6   7  10     1347.27     1322.74     49.30 o 
  -5   7  10      906.14      957.01     32.48 o 
  -4   7  10      266.95      288.93     18.20 o 
  -3   7  10      756.61      727.90     24.96 o 
  -2   7  10     1617.25     1588.04     30.90 o 
  -1   7  10       18.71        3.82      9.65 o 
   0   7  10     3295.98     3270.64     50.52 o 
   1   7  10      364.91      363.32     13.94 o 
   2   7  10       63.77       56.48      8.96 o 
   3   7  10     1752.81     1701.02     50.03 o 
   4   7  10     4362.44     4223.81     86.89 o 
   5   7  10       58.13       48.90     14.81 o 
   6   7  10      626.05      628.10     30.33 o 
   7   7  10      773.79      920.01     46.14 o 
   8   7  10       41.91       30.23     21.10 o 
  -8   8  10      783.02      831.11     47.85 o 
  -7   8  10      839.40      839.60     45.67 o 
  -6   8  10      391.54      395.16     34.12 o 
  -5   8  10     1226.18     1261.03     47.34 o 
  -4   8  10      734.21      697.74     24.94 o 
  -3   8  10     5671.39     5685.06     70.28 o 
  -2   8  10     9471.00     9381.11     96.90 o 
  -1   8  10     2428.56     2448.42     37.24 o 
   0   8  10    10856.02    10707.32    113.24 o 
   1   8  10       91.75      107.09     10.65 o 
   2   8  10     7953.55     7898.16    109.81 o 
   3   8  10     2972.46     2867.35     64.44 o 
   4   8  10     3895.09     3789.72     93.70 o 
   5   8  10        0.21       19.00     15.43 o 
   6   8  10     3780.39     3867.68     73.31 o 
   7   8  10      576.48      548.71     37.68 o 
   8   8  10      489.02      509.88     38.60 o 
  -8   9  10       50.83       41.37     42.63 o 
  -7   9  10     3846.47     3860.73     90.24 o 
  -6   9  10      650.99      660.89     40.36 o 
  -5   9  10     3676.52     3634.37     76.91 o 
  -4   9  10      362.66      340.29     23.84 o 
  -3   9  10     5081.60     4940.49     64.16 o 
  -2   9  10     1590.16     1625.51     31.19 o 
  -1   9  10       77.09      101.29     13.35 o 
   0   9  10       12.95       14.60     16.61 o 
   1   9  10    11526.68    11367.34    111.85 o 
   2   9  10       21.72       17.32     11.41 o 
   3   9  10     2956.56     2864.01     58.40 o 
   4   9  10       82.95       86.12     18.82 o 
   5   9  10      107.41      141.66     19.39 o 
   6   9  10     3803.59     3650.61     66.57 o 
   7   9  10     1522.44     1590.92     56.67 o 
   8   9  10      536.62      584.85     41.71 o 
  -8  10  10       67.02        4.10     29.79 o 
  -7  10  10      867.98      843.05     57.02 o 
  -6  10  10       26.67      -16.08     19.94 o 
  -5  10  10      660.63      592.52     30.53 o 
  -4  10  10        4.19       -8.42     13.19 o 
  -3  10  10       68.10       36.00     13.71 o 
  -2  10  10      451.97      455.52     20.50 o 
  -1  10  10      747.12      707.31     24.12 o 
   0  10  10      736.84      771.74     30.18 o 
   1  10  10     1092.69     1056.97     33.08 o 
   2  10  10     6128.50     5838.57     68.68 o 
   3  10  10      778.06      736.01     32.32 o 
   4  10  10      950.61      995.63     42.08 o 
   5  10  10      332.90      337.69     25.23 o 
   6  10  10     1017.48     1018.64     40.62 o 
   7  10  10        1.19      -19.68     19.68 o 
   8  10  10       51.14       42.06     36.90 o 
  -7  11  10     3211.69     3120.53     99.23 o 
  -6  11  10      158.11      182.90     29.06 o 
  -5  11  10     4834.64     4848.42    151.24 o 
  -4  11  10      420.40      349.01     23.19 o 
  -3  11  10     7790.85     7941.84     93.25 o 
  -2  11  10      483.13      516.15     27.78 o 
  -1  11  10     9090.10     8951.47    108.23 o 
   0  11  10     2479.97     2387.93     40.78 o 
   1  11  10     1801.74     1807.68     34.61 o 
   2  11  10     1810.80     1739.97     40.54 o 
   3  11  10     1932.37     1913.38     47.96 o 
   4  11  10      679.72      727.56     38.16 o 
   5  11  10     2865.81     2919.80     73.07 o 
   6  11  10     1744.70     1718.23     64.98 o 
   7  11  10      849.17      806.90     81.56 o 
  -7  12  10      512.65      558.69     50.99 o 
  -6  12  10     2179.35     2291.39     88.03 o 
  -5  12  10      123.08      130.66     16.66 o 
  -4  12  10     1635.10     1710.03     43.41 o 
  -3  12  10      656.77      665.58     30.57 o 
  -2  12  10     2133.61     2184.16     48.11 o 
  -1  12  10       12.85       29.99     12.65 o 
   0  12  10     3221.22     3273.85     52.84 o 
   1  12  10      206.75      235.20     13.84 o 
   2  12  10     1412.98     1440.66     37.99 o 
   3  12  10     2262.35     2137.15     47.27 o 
   4  12  10     3521.86     3461.49     93.90 o 
   5  12  10      220.02      222.51     24.45 o 
   6  12  10     2964.88     3127.46     71.79 o 
   7  12  10        8.71       13.05     24.84 o 
  -7  13  10      298.71      265.13     42.29 o 
  -6  13  10        7.81       14.49     27.58 o 
  -5  13  10     1809.19     1901.69     47.64 o 
  -4  13  10       14.95       -1.39     14.48 o 
  -3  13  10      201.64      182.73     19.63 o 
  -2  13  10       24.45       43.41     13.85 o 
  -1  13  10     1393.82     1428.02     31.21 o 
   0  13  10      215.21      224.42     15.65 o 
   1  13  10      403.77      385.79     20.17 o 
   2  13  10       68.30       72.51     14.62 o 
   3  13  10       99.68       98.32     15.31 o 
   4  13  10        2.79        0.61     15.52 o 
   5  13  10     1458.15     1391.98     47.32 o 
   6  13  10      166.83      159.63     24.23 o 
   7  13  10      224.67      213.94     63.97 o 
  -6  14  10     2977.65     3054.97     85.86 o 
  -5  14  10      386.47      424.50     32.41 o 
  -4  14  10     2747.45     2699.50     57.93 o 
  -3  14  10      690.42      719.38     32.53 o 
  -2  14  10     1525.11     1497.65     37.83 o 
  -1  14  10     3691.64     3617.53     50.99 o 
   0  14  10     3652.96     3753.42     55.83 o 
   1  14  10        0.62       19.08     12.97 o 
   2  14  10     9324.74     9058.72    124.78 o 
   3  14  10        0.83        7.27     13.38 o 
   4  14  10     2549.80     2631.70     62.08 o 
   5  14  10       35.62       30.66     19.73 o 
   6  14  10     1103.84     1065.30     48.02 o 
  -6  15  10      313.61      349.91     33.10 o 
  -5  15  10       66.89       75.08     20.16 o 
  -4  15  10      654.01      674.98     31.03 o 
  -3  15  10     3922.46     3988.25     69.21 o 
  -2  15  10     1062.92     1108.99     33.96 o 
  -1  15  10     4089.45     4105.83     75.21 o 
   0  15  10       11.18       15.49     13.92 o 
   1  15  10     1844.40     1804.27     41.62 o 
   2  15  10        1.39        9.24     21.76 o 
   3  15  10     2357.85     2396.56     54.10 o 
   4  15  10       61.24       61.82     23.57 o 
   5  15  10     1563.60     1535.69     51.94 o 
  -5  16  10       37.63       63.67     20.23 o 
  -4  16  10       56.67       60.45     16.99 o 
  -3  16  10       22.91        9.90     14.08 o 
  -2  16  10      843.10      859.50     30.92 o 
  -1  16  10        0.94       -8.63     13.28 o 
   0  16  10     1095.41     1077.43     37.75 o 
   1  16  10      128.26      105.64     16.91 o 
   2  16  10     3279.58     3285.27     64.74 o 
   3  16  10     1733.41     1734.12     52.77 o 
   4  16  10      859.36      796.49     47.03 o 
   5  16  10      183.90      178.64     26.72 o 
  -4  17  10      190.22      217.08     22.44 o 
  -3  17  10     3679.84     3735.36     62.83 o 
  -2  17  10      467.12      459.33     27.10 o 
  -1  17  10     5504.47     5461.04    102.04 o 
   0  17  10      895.32      946.61     47.37 o 
   1  17  10     2031.13     2049.65     46.69 o 
   2  17  10      211.42      251.73     26.84 o 
   3  17  10      556.61      546.07     39.11 o 
   4  17  10        6.55       19.01     22.93 o 
  -3  18  10      616.78      621.62     31.92 o 
  -2  18  10       13.05       25.26     18.90 o 
  -1  18  10      338.68      374.20     28.88 o 
   0  18  10     1245.06     1322.18     44.44 o 
   1  18  10       20.87      -13.53     16.40 o 
   2  18  10     1384.74     1292.56     48.00 o 
   3  18  10      239.92      254.58     34.29 o 
  -2  19  10      129.26      166.78     23.67 o 
  -1  19  10      854.98      833.37     40.29 o 
   0  19  10       27.38      -12.09     19.93 o 
   1  19  10      529.69      533.46     36.67 o 
   2  19  10        0.66       12.74     23.82 o 
  -9   0  11     1518.71     1507.46     86.01 o 
  -7   0  11     3209.11     3046.91    141.46 o 
  -5   0  11      287.82      361.20     36.44 o 
  -3   0  11       20.13       19.08     16.24 o 
  -1   0  11        3.49       -5.52      9.90 o 
   1   0  11     4842.63     4755.50     62.41 o 
   3   0  11    56931.25    56280.37    714.98 o 
   5   0  11     1806.29     1942.31     56.83 o 
   7   0  11     4623.67     4639.73    133.78 o 
   9   0  11     1823.47     1754.18     83.37 o 
  -9   1  11      850.03      812.52     49.87 o 
  -8   1  11      290.56      262.13     27.06 o 
  -7   1  11      363.81      366.65     30.49 o 
  -6   1  11     1110.84     1129.62     52.16 o 
  -5   1  11       76.55       84.84     14.27 o 
  -4   1  11     2008.90     2038.28     28.83 o 
  -3   1  11     1667.68     1603.63     25.60 o 
  -2   1  11      886.53      804.90     20.31 o 
  -1   1  11      281.10      239.18     11.43 o 
   0   1  11    14483.17    14980.09    130.27 o 
   1   1  11     1671.95     1800.36     23.21 o 
   2   1  11      818.13      760.49     25.15 o 
   3   1  11      267.15      267.05     16.26 o 
   4   1  11       63.54       54.27     10.58 o 
   5   1  11     1255.08     1257.47     28.50 o 
   6   1  11      177.54      235.71     18.88 o 
   7   1  11     2699.72     2789.99     60.14 o 
   8   1  11        5.46       33.57     19.60 o 
   9   1  11      311.55      370.49     39.27 o 
  -9   2  11      945.86      969.26     47.31 o 
  -8   2  11     1029.38      960.08     43.31 o 
  -7   2  11     2330.90     2263.73     51.14 o 
  -6   2  11       31.39       20.74     14.37 o 
  -5   2  11     1941.31     2017.99     39.34 o 
  -4   2  11      280.71      313.30     11.78 o 
  -3   2  11     2865.98     2871.13     36.17 o 
  -2   2  11     8783.98     8878.95     89.33 o 
  -1   2  11     3548.15     3599.68     46.51 o 
   0   2  11      469.25      485.25     16.21 o 
   1   2  11      667.81      718.94     19.56 o 
   2   2  11     1531.82     1608.70     27.71 o 
   3   2  11     1222.75     1311.34     30.07 o 
   4   2  11      753.43      809.08     32.44 o 
   5   2  11      446.22      523.48     19.72 o 
   6   2  11       18.84       18.89     14.43 o 
   7   2  11     1621.20     1513.69     46.88 o 
   8   2  11     1006.61     1012.06     45.90 o 
   9   2  11      131.16      123.97     27.19 o 
  -9   3  11      536.43      510.58     36.82 o 
  -8   3  11      677.25      634.10     36.74 o 
  -7   3  11        1.24       -4.68     18.34 o 
  -6   3  11     1147.49     1220.81     48.07 o 
  -5   3  11        4.71        6.48     11.30 o 
  -4   3  11     5864.59     5854.16     72.02 o 
  -3   3  11     3416.74     3397.82     44.09 o 
  -2   3  11     2479.29     2308.57     33.70 o 
  -1   3  11      194.24      180.11     11.76 o 
   0   3  11    18025.83    17887.69    171.93 o 
   1   3  11     1162.61     1128.46     24.49 o 
   2   3  11      117.54      134.54     13.67 o 
   3   3  11        0.74      -11.15     19.81 o 
   4   3  11     2666.34     2767.00     45.70 o 
   5   3  11     3326.26     3246.59     58.63 o 
   6   3  11     4729.95     4811.65     83.09 o 
   7   3  11      253.74      216.98     22.64 o 
   8   3  11     1479.75     1518.43     52.53 o 
   9   3  11      277.72      370.67     34.65 o 
  -9   4  11       78.19       90.79     25.23 o 
  -8   4  11      333.25      365.28     30.68 o 
  -7   4  11      810.32      810.80     39.42 o 
  -6   4  11        0.06        8.97     14.07 o 
  -5   4  11       27.02       21.44     11.26 o 
  -4   4  11      928.25      968.27     23.06 o 
  -3   4  11      312.94      294.33     14.77 o 
  -2   4  11        6.83        6.57     10.83 o 
  -1   4  11     1527.49     1531.19     28.32 o 
   0   4  11        0.39       12.51      8.11 o 
   1   4  11       79.25      104.41     12.06 o 
   2   4  11     1460.85     1469.01     35.60 o 
   3   4  11     5129.68     4921.26     88.32 o 
   4   4  11      201.09      235.52     15.67 o 
   5   4  11     1216.66     1182.52     35.94 o 
   6   4  11      145.33      133.13     21.31 o 
   7   4  11       98.61       77.94     18.68 o 
   8   4  11      249.23      259.64     28.89 o 
  -9   5  11     1261.43     1263.29     54.61 o 
  -8   5  11     2012.96     2176.03     60.16 o 
  -7   5  11      567.32      499.44     32.49 o 
  -6   5  11     6262.40     6149.74    103.47 o 
  -5   5  11      115.28      130.95     13.88 o 
  -4   5  11     5403.84     5331.73     69.36 o 
  -3   5  11      563.05      563.43     22.15 o 
  -2   5  11     5066.59     5136.93     63.63 o 
  -1   5  11       48.51       40.76      9.74 o 
   0   5  11     1201.28     1104.73     20.31 o 
   1   5  11      978.20      950.50     25.20 o 
   2   5  11    10775.98    10329.65    125.35 o 
   3   5  11      592.89      553.64     23.94 o 
   4   5  11     1638.52     1673.97     47.70 o 
   5   5  11        0.01       -0.12     12.26 o 
   6   5  11        0.22        0.09     16.39 o 
   7   5  11      789.78      821.82     45.68 o 
   8   5  11      188.87      150.48     30.73 o 
  -8   6  11        0.02      -17.19     18.61 o 
  -7   6  11      986.87      881.73     41.51 o 
  -6   6  11      515.28      461.11     33.82 o 
  -5   6  11        2.71      -14.37     17.47 o 
  -4   6  11     1043.39      980.25     29.23 o 
  -3   6  11      935.37      942.97     27.49 o 
  -2   6  11       86.19       68.04     13.43 o 
  -1   6  11     7329.14     7104.59     81.43 o 
   0   6  11     3652.17     3579.65     46.25 o 
   1   6  11     4776.41     4591.27     71.10 o 
   2   6  11     6714.04     6459.72     73.80 o 
   3   6  11    10705.45    10200.87    156.48 o 
   4   6  11       46.96       61.85     15.52 o 
   5   6  11     3820.97     3939.35     88.85 o 
   6   6  11      389.72      420.91     30.76 o 
   7   6  11     6681.40     6478.31    159.85 o 
   8   6  11       66.24       24.80     18.82 o 
  -8   7  11        2.77      -23.00     23.00 o 
  -7   7  11      248.73      262.13     30.96 o 
  -6   7  11      509.78      462.68     35.07 o 
  -5   7  11      207.00      204.42     25.70 o 
  -4   7  11      752.98      699.80     25.95 o 
  -3   7  11      470.11      484.55     22.01 o 
  -2   7  11     1421.35     1440.62     30.90 o 
  -1   7  11      772.91      769.77     26.24 o 
   0   7  11        3.59       10.09      9.32 o 
   1   7  11     2516.94     2430.38     34.08 o 
   2   7  11     4576.50     4365.28     51.89 o 
   3   7  11      725.99      719.54     23.98 o 
   4   7  11       76.38       77.54     18.27 o 
   5   7  11     1279.82     1319.00     38.99 o 
   6   7  11       13.07        5.99     18.57 o 
   7   7  11      396.02      412.77     39.12 o 
   8   7  11        3.31       24.63     21.47 o 
  -8   8  11      734.84      725.90     46.55 o 
  -7   8  11     2091.38     2158.82     99.60 o 
  -6   8  11      202.72      173.55     26.70 o 
  -5   8  11     5045.57     5036.59    120.64 o 
  -4   8  11      336.71      405.90     21.21 o 
  -3   8  11     5924.78     5759.79     82.42 o 
  -2   8  11     1300.60     1213.37     27.49 o 
  -1   8  11    13635.76    13737.39    133.82 o 
   0   8  11     1029.28      998.89     25.73 o 
   1   8  11     5007.13     4936.98     57.27 o 
   2   8  11     1123.67     1060.48     25.14 o 
   3   8  11     3679.61     3646.13     82.31 o 
   4   8  11      470.94      414.62     28.88 o 
   5   8  11     2935.19     2934.73     60.88 o 
   6   8  11      453.20      426.48     32.29 o 
   7   8  11     3134.89     3417.40     84.21 o 
   8   8  11       27.05      -20.97     20.97 o 
  -8   9  11      853.20      899.83     61.74 o 
  -7   9  11        8.08       29.86     22.91 o 
  -6   9  11     6170.15     6136.15    119.89 o 
  -5   9  11       23.26       -3.82     19.38 o 
  -4   9  11     5840.22     5765.99     94.46 o 
  -3   9  11      687.01      657.78     24.72 o 
  -2   9  11      649.87      660.34     22.10 o 
  -1   9  11       18.77       50.96     12.93 o 
   0   9  11     2388.68     2414.16     44.54 o 
   1   9  11      501.75      522.65     20.34 o 
   2   9  11     4030.76     4040.42     58.44 o 
   3   9  11        7.55       -3.06     10.63 o 
   4   9  11     3782.00     3626.11     78.19 o 
   5   9  11      910.01      905.40     36.37 o 
   6   9  11     1176.89     1263.53     55.40 o 
   7   9  11      453.34      471.56     36.67 o 
   8   9  11     1317.81     1337.11     93.69 o 
  -8  10  11       42.05       50.11     33.54 o 
  -7  10  11      339.25      309.29     40.88 o 
  -6  10  11        0.67        2.40     21.04 o 
  -5  10  11     1554.40     1476.92     52.57 o 
  -4  10  11     2276.41     2193.83     61.23 o 
  -3  10  11      408.11      347.48     18.69 o 
  -2  10  11       91.88       80.02     13.20 o 
  -1  10  11      443.53      437.68     20.27 o 
   0  10  11       16.39        7.98     11.70 o 
   1  10  11      157.97      191.90     14.70 o 
   2  10  11      164.49      172.01     14.17 o 
   3  10  11       91.37      116.60     17.84 o 
   4  10  11       33.46       52.88     24.07 o 
   5  10  11     1603.97     1658.16     55.59 o 
   6  10  11      499.39      527.40     41.17 o 
   7  10  11        0.03      -17.50     19.58 o 
  -7  11  11      513.33      399.50     45.35 o 
  -6  11  11     5747.37     5840.59    118.01 o 
  -5  11  11      131.55      121.12     25.11 o 
  -4  11  11     5160.73     5124.83     90.68 o 
  -3  11  11      240.66      223.37     16.94 o 
  -2  11  11    11193.31    11087.74    130.49 o 
  -1  11  11      370.85      352.42     19.09 o 
   0  11  11     6691.58     6555.76     80.04 o 
   1  11  11        0.47        3.24     10.11 o 
   2  11  11     4727.76     4639.45     82.87 o 
   3  11  11      232.33      226.47     22.15 o 
   4  11  11      799.11      844.81     56.45 o 
   5  11  11      305.23      356.57     24.72 o 
   6  11  11     4026.16     4057.11     94.12 o 
   7  11  11        0.32       -9.37     21.41 o 
  -7  12  11      579.31      619.19     53.61 o 
  -6  12  11      692.26      782.78     62.64 o 
  -5  12  11      848.32      841.63     49.04 o 
  -4  12  11     1141.48     1141.71     37.30 o 
  -3  12  11     6307.77     6141.23    110.53 o 
  -2  12  11      624.10      650.21     26.59 o 
  -1  12  11     6124.02     5938.94     81.42 o 
   0  12  11      970.30      924.13     26.98 o 
   1  12  11     1539.51     1561.86     35.08 o 
   2  12  11     1647.74     1708.27     43.01 o 
   3  12  11     4063.06     3951.61    106.44 o 
   4  12  11     2812.95     2903.08     72.02 o 
   5  12  11      775.01      715.74     37.30 o 
   6  12  11      612.60      671.75     43.91 o 
   7  12  11     1485.90     1433.40     59.82 o 
  -6  13  11        5.45      -27.92     27.92 o 
  -5  13  11        4.20       30.86     16.10 o 
  -4  13  11      104.64      121.30     22.51 o 
  -3  13  11      289.36      323.38     24.25 o 
  -2  13  11     4969.79     5086.24     74.74 o 
  -1  13  11     1231.04     1166.91     32.65 o 
   0  13  11      877.01      841.02     25.71 o 
   1  13  11      282.96      321.32     20.85 o 
   2  13  11      777.93      763.59     28.95 o 
   3  13  11      240.24      238.94     19.72 o 
   4  13  11       10.58       -6.42     16.59 o 
   5  13  11      613.45      612.66     38.61 o 
   6  13  11       32.84       32.22     23.84 o 
  -6  14  11      319.38      324.91     43.24 o 
  -5  14  11     4294.72     4449.13    137.45 o 
  -4  14  11      262.63      258.40     23.96 o 
  -3  14  11     3201.30     3224.20     64.68 o 
  -2  14  11      492.24      499.51     28.50 o 
  -1  14  11     3220.22     3289.50     62.53 o 
   0  14  11       17.14       18.30     13.23 o 
   1  14  11     5926.56     6080.19    158.27 o 
   2  14  11       11.16       37.01     15.97 o 
   3  14  11     8734.02     8662.28    130.59 o 
   4  14  11      493.47      535.97     33.15 o 
   5  14  11     5011.81     5144.58     99.94 o 
   6  14  11        0.07       -1.25     23.46 o 
  -5  15  11      279.64      303.14     27.44 o 
  -4  15  11     2367.57     2275.95     51.88 o 
  -3  15  11      397.06      390.52     23.05 o 
  -2  15  11     2456.13     2454.25     51.69 o 
  -1  15  11      664.53      693.23     29.18 o 
   0  15  11     3514.11     3558.80     66.88 o 
   1  15  11      136.44      119.26     16.97 o 
   2  15  11      280.73      256.68     22.59 o 
   3  15  11      614.77      620.01     31.35 o 
   4  15  11      715.39      779.63     63.09 o 
   5  15  11      573.98      650.82     39.22 o 
  -5  16  11     1749.10     1661.05     50.16 o 
  -4  16  11      103.40      152.78     20.36 o 
  -3  16  11       45.39       28.95     14.62 o 
  -2  16  11      105.39      111.68     19.60 o 
  -1  16  11      501.81      565.65     34.62 o 
   0  16  11      584.39      608.03     31.18 o 
   1  16  11     1497.58     1520.58     54.55 o 
   2  16  11        5.16        3.13     15.63 o 
   3  16  11       10.11       -1.38     18.13 o 
   4  16  11      332.18      303.03     36.77 o 
  -4  17  11     4335.56     4619.46     79.04 o 
  -3  17  11       25.68       60.87     18.09 o 
  -2  17  11     7000.38     7226.19    113.21 o 
  -1  17  11       28.39       33.56     20.23 o 
   0  17  11     3558.52     3516.75     69.37 o 
   1  17  11     1930.17     2021.02     51.41 o 
   2  17  11     2436.75     2449.87     63.75 o 
   3  17  11       82.02       91.42     22.80 o 
   4  17  11     2348.51     2424.05     74.97 o 
  -3  18  11     1760.68     1877.80     48.62 o 
  -2  18  11        8.79       -2.13     18.34 o 
  -1  18  11     1213.54     1294.56     55.40 o 
   0  18  11      738.40      753.76     41.27 o 
   1  18  11      730.12      797.18     37.64 o 
   2  18  11     1091.89     1035.46     47.26 o 
   0  19  11        6.95       19.24     18.99 o 
  -8   0  12      102.96      138.79     32.30 o 
  -6   0  12     4860.13     4961.70    112.65 o 
  -4   0  12      253.81      259.98     17.91 o 
  -2   0  12     1908.54     1843.70     43.21 o 
   0   0  12     9946.92     9869.80    128.14 o 
   2   0  12    17875.36    18162.22    245.42 o 
   4   0  12     7066.83     7243.74    165.14 o 
   6   0  12      527.28      584.55     36.89 o 
   8   0  12     3035.55     3141.51    152.59 o 
  -9   1  12      109.92       62.16     37.69 o 
  -8   1  12     2145.41     2174.24     59.16 o 
  -7   1  12      474.74      470.11     27.38 o 
  -6   1  12     2260.06     2307.30     71.52 o 
  -5   1  12       31.20       14.12     10.91 o 
  -4   1  12       10.15       12.96      8.50 o 
  -3   1  12     3607.06     3623.10     43.32 o 
  -2   1  12      453.64      478.76     15.97 o 
  -1   1  12        1.98       13.48      8.07 o 
   0   1  12       61.52      110.57     10.07 o 
   1   1  12      318.21      334.34     12.78 o 
   2   1  12      110.30      115.22     12.52 o 
   3   1  12     1308.67     1355.32     29.52 o 
   4   1  12     5262.32     5366.67     68.39 o 
   5   1  12      427.18      400.34     21.45 o 
   6   1  12      700.23      764.62     31.83 o 
   7   1  12     2064.73     2076.19     59.71 o 
   8   1  12     4249.50     4372.79    104.45 o 
  -9   2  12       85.14       55.76     26.62 o 
  -8   2  12      180.42      140.52     24.18 o 
  -7   2  12       77.31       86.94     18.43 o 
  -6   2  12      134.90      163.71     18.85 o 
  -5   2  12      155.07      170.21     16.72 o 
  -4   2  12      771.80      760.79     19.10 o 
  -3   2  12     6941.08     6917.18     70.06 o 
  -2   2  12      304.07      299.88     14.66 o 
  -1   2  12      887.85      837.30     21.77 o 
   0   2  12     1160.23     1129.00     25.28 o 
   1   2  12     5675.71     5499.67     69.77 o 
   2   2  12     6397.95     6379.34     71.71 o 
   3   2  12      966.06      984.06     24.47 o 
   4   2  12     4694.06     4693.60     69.77 o 
   5   2  12      421.11      447.17     22.05 o 
   6   2  12     2765.22     2740.69     58.47 o 
   7   2  12      530.44      498.22     29.52 o 
   8   2  12      265.72      251.96     28.65 o 
  -9   3  12     1052.95     1006.52     48.91 o 
  -8   3  12      161.91       86.25     25.56 o 
  -7   3  12     6197.79     6257.12    108.25 o 
  -6   3  12        1.47       -3.84     17.43 o 
  -5   3  12     3733.51     3854.13     70.58 o 
  -4   3  12       99.13       83.59     10.15 o 
  -3   3  12    18285.55    18059.85    199.75 o 
  -2   3  12       32.36       36.73     10.01 o 
  -1   3  12     4154.26     3983.88     54.58 o 
   0   3  12      383.54      389.21     20.69 o 
   1   3  12      116.90      120.33     12.24 o 
   2   3  12        4.89        2.09     11.01 o 
   3   3  12      118.13      118.53     17.62 o 
   4   3  12       10.27       20.81     10.28 o 
   5   3  12       49.35       43.81     13.86 o 
   6   3  12     2760.48     2700.40     59.20 o 
   7   3  12     1483.83     1503.86     44.77 o 
   8   3  12       11.48       -5.78     19.49 o 
  -8   4  12      157.08      121.54     24.06 o 
  -7   4  12      266.87      236.93     31.98 o 
  -6   4  12      128.77      136.79     18.59 o 
  -5   4  12      658.70      619.10     24.33 o 
  -4   4  12      896.25      881.20     38.55 o 
  -3   4  12     6847.46     6780.33     74.30 o 
  -2   4  12     2285.75     2348.62     37.90 o 
  -1   4  12     3002.66     3037.03     43.35 o 
   0   4  12      246.78      261.12     13.12 o 
   1   4  12    13387.16    12848.47    140.30 o 
   2   4  12        3.08       16.97     11.87 o 
   3   4  12     4218.01     4196.01     81.24 o 
   4   4  12      984.82     1012.61     30.49 o 
   5   4  12       40.01       64.84     18.25 o 
   6   4  12       87.18      102.16     20.83 o 
   7   4  12        5.96        1.95     15.53 o 
   8   4  12      580.63      576.18     38.77 o 
  -8   5  12      301.57      267.31     29.22 o 
  -7   5  12     4610.98     4593.06    120.02 o 
  -6   5  12     1524.72     1352.51     44.38 o 
  -5   5  12     8062.98     7950.43    123.07 o 
  -4   5  12       28.33       43.20     10.76 o 
  -3   5  12     5101.49     4974.75     66.30 o 
  -2   5  12       34.60       47.42     11.74 o 
  -1   5  12     2746.68     2838.41     40.18 o 
   0   5  12      513.34      528.83     15.44 o 
   1   5  12        9.82       18.22     12.93 o 
   2   5  12      449.02      402.66     20.85 o 
   3   5  12     1936.07     1910.43     51.74 o 
   4   5  12     2008.87     2062.53     64.95 o 
   5   5  12     1599.25     1618.20     49.65 o 
   6   5  12        2.63       -4.78     17.56 o 
   7   5  12      395.70      404.84     30.00 o 
   8   5  12     1084.93     1187.53     51.34 o 
  -8   6  12      304.09      298.57     31.22 o 
  -7   6  12      253.40      240.00     25.77 o 
  -6   6  12     1502.18     1410.78     45.85 o 
  -5   6  12       21.78       13.30     17.18 o 
  -4   6  12      755.55      802.66     27.80 o 
  -3   6  12       84.40       58.06     14.11 o 
  -2   6  12     1400.64     1358.34     30.65 o 
  -1   6  12      956.68      951.20     23.21 o 
   0   6  12     9376.25     9228.26     88.15 o 
   1   6  12      810.00      768.68     24.97 o 
   2   6  12     8275.91     7975.42    103.62 o 
   3   6  12       31.32       34.15     15.10 o 
   4   6  12      957.53     1020.62     33.44 o 
   5   6  12     1085.43     1044.10     40.63 o 
   6   6  12     1817.72     1747.10     54.08 o 
   7   6  12      265.93      244.22     28.29 o 
   8   6  12       14.14       17.01     22.55 o 
  -8   7  12        9.69       14.47     21.16 o 
  -7   7  12       33.26       34.15     20.50 o 
  -6   7  12      340.04      407.07     33.56 o 
  -5   7  12     5470.63     5136.30    102.34 o 
  -4   7  12        0.54       10.37     16.01 o 
  -3   7  12       91.76       72.75     14.50 o 
  -2   7  12       13.41       16.81     12.46 o 
  -1   7  12      232.08      222.27     16.27 o 
   0   7  12      386.20      415.91     21.57 o 
   1   7  12     1425.57     1380.82     28.90 o 
   2   7  12        4.92       12.50     10.01 o 
   3   7  12      553.76      483.03     26.70 o 
   4   7  12     5518.30     5399.67    100.74 o 
   5   7  12        0.02      -12.95     17.41 o 
   6   7  12     8084.53     8068.23    139.87 o 
   7   7  12        4.28       21.75     23.19 o 
   8   7  12     1514.09     1528.02     58.08 o 
  -8   8  12     2006.68     2022.53     61.23 o 
  -7   8  12      655.64      612.83     44.35 o 
  -6   8  12     1394.88     1367.19     52.24 o 
  -5   8  12      113.73      122.66     24.30 o 
  -4   8  12     1021.71     1088.66     32.38 o 
  -3   8  12     2018.63     2000.92     41.96 o 
  -2   8  12     5000.66     4940.29     75.76 o 
  -1   8  12     1727.32     1774.52     39.72 o 
   0   8  12     8406.88     8204.38     93.20 o 
   1   8  12      112.53      133.80     14.57 o 
   2   8  12    12308.04    11947.87    125.64 o 
   3   8  12        0.46        5.19     13.95 o 
   4   8  12     4933.56     4889.07     95.46 o 
   5   8  12      122.69      112.65     18.72 o 
   6   8  12     4905.53     5253.93    105.01 o 
   7   8  12      292.97      317.40     36.38 o 
   8   8  12     1085.63     1116.20     74.17 o 
  -8   9  12      455.63      414.94     39.97 o 
  -7   9  12     4943.63     4984.33    109.18 o 
  -6   9  12        9.91        2.48     26.64 o 
  -5   9  12     3964.07     3974.02    126.95 o 
  -4   9  12      192.84      200.66     21.81 o 
  -3   9  12     8511.67     8531.70    120.50 o 
  -2   9  12      517.08      507.71     20.49 o 
  -1   9  12     1926.14     2022.45     39.89 o 
   0   9  12     2034.83     1945.14     41.47 o 
   1   9  12     1526.04     1494.52     31.03 o 
   2   9  12      856.90      853.78     23.89 o 
   3   9  12     4106.37     4048.36     76.22 o 
   4   9  12       87.28      101.29     21.36 o 
   5   9  12     1001.17     1007.89     37.84 o 
   6   9  12     1327.35     1348.05     50.54 o 
   7   9  12      136.53      122.16     26.35 o 
  -7  10  12        0.01       14.86     23.67 o 
  -6  10  12      139.01      132.53     27.69 o 
  -5  10  12       43.32       44.21     21.57 o 
  -4  10  12       10.42       -1.98     16.18 o 
  -3  10  12      256.75      293.03     18.43 o 
  -2  10  12      789.51      780.06     24.43 o 
  -1  10  12     1641.18     1641.19     34.15 o 
   0  10  12       93.91      108.90     13.53 o 
   1  10  12     7579.22     7371.19    107.47 o 
   2  10  12     1671.97     1642.44     32.48 o 
   3  10  12     1613.26     1623.08     50.72 o 
   4  10  12     5483.48     5376.35    104.36 o 
   5  10  12      301.22      324.99     25.67 o 
   6  10  12        0.41      -23.38     23.38 o 
   7  10  12      588.44      618.81     42.74 o 
  -7  11  12     3113.05     3309.96    105.67 o 
  -6  11  12       49.59       49.45     24.78 o 
  -5  11  12     9515.41     9511.26    286.10 o 
  -4  11  12      350.45      318.59     25.87 o 
  -3  11  12     5459.07     5376.72     78.74 o 
  -2  11  12      793.62      800.69     28.72 o 
  -1  11  12     4438.31     4491.19     62.97 o 
   0  11  12      533.22      531.19     25.77 o 
   1  11  12     4106.25     4048.92     67.71 o 
   2  11  12     1730.84     1715.14     56.36 o 
   3  11  12     3500.97     3104.18     74.68 o 
   4  11  12      286.15      286.65     28.47 o 
   5  11  12     1923.39     2035.02     53.92 o 
   6  11  12      101.42       84.37     24.11 o 
   7  11  12     2774.17     2810.22     80.96 o 
  -7  12  12      320.92      268.60     43.05 o 
  -6  12  12     1849.71     1918.69     78.33 o 
  -5  12  12       90.07       84.01     24.29 o 
  -4  12  12     1796.17     1862.38     47.24 o 
  -3  12  12      290.11      312.57     23.94 o 
  -2  12  12     4123.97     4370.55     67.77 o 
  -1  12  12     2270.04     2356.61     54.38 o 
   0  12  12     4781.42     4618.53     64.18 o 
   1  12  12        0.14        1.59     12.48 o 
   2  12  12      568.24      581.81     27.48 o 
   3  12  12       41.21       68.08     18.10 o 
   4  12  12     1217.55     1281.26     56.37 o 
   5  12  12      222.22      259.57     23.07 o 
   6  12  12     2920.73     2984.99     82.30 o 
  -6  13  12      234.38      166.09     37.08 o 
  -5  13  12     1396.23     1462.64     62.52 o 
  -4  13  12       34.09       61.39     19.77 o 
  -3  13  12      500.24      532.62     29.71 o 
  -2  13  12      518.37      506.56     25.52 o 
  -1  13  12     1303.17     1342.10     35.21 o 
   0  13  12      464.26      498.27     22.75 o 
   1  13  12      192.68      200.22     18.44 o 
   2  13  12     3142.67     3138.26     78.57 o 
   3  13  12      873.96      888.07     44.23 o 
   4  13  12     3569.32     3662.15     76.74 o 
   5  13  12      161.92      139.17     23.24 o 
   6  13  12      712.15      687.67     45.56 o 
  -6  14  12     3715.29     3632.77    112.52 o 
  -5  14  12      138.53      103.52     33.76 o 
  -4  14  12     4936.36     4930.92     93.68 o 
  -3  14  12       45.82       24.07     17.20 o 
  -2  14  12     7300.27     7325.27    109.30 o 
  -1  14  12     2068.71     2104.58     41.66 o 
   0  14  12     4588.56     4547.88     92.08 o 
   1  14  12       21.18       33.71     14.64 o 
   2  14  12     5581.15     5725.25     99.02 o 
   3  14  12       44.65       67.55     17.15 o 
   4  14  12     5446.31     5740.00    103.38 o 
   5  14  12       24.70       18.75     20.20 o 
  -5  15  12      145.09      124.97     25.57 o 
  -4  15  12       14.19       23.43     17.76 o 
  -3  15  12     1245.81     1310.14     39.15 o 
  -2  15  12     1076.58     1150.89     45.16 o 
  -1  15  12     1216.73     1283.34     46.43 o 
   0  15  12       38.56       51.68     14.90 o 
   1  15  12     2621.84     2650.64     52.30 o 
   2  15  12      584.42      603.42     30.97 o 
   3  15  12     3033.68     3105.20     65.95 o 
   4  15  12       10.03        5.31     21.89 o 
   5  15  12     1610.81     1593.66     54.78 o 
  -4  16  12       44.41       40.14     20.29 o 
  -3  16  12      138.15      132.40     18.54 o 
  -2  16  12       87.95       56.75     18.42 o 
  -1  16  12       22.75       39.16     19.39 o 
   0  16  12      123.04      141.93     20.18 o 
   1  16  12       19.29       62.73     15.96 o 
   2  16  12     3522.15     3544.37     69.75 o 
   3  16  12     1057.43     1119.49     46.24 o 
   4  16  12     1401.53     1466.52     58.00 o 
  -3  17  12     4088.29     4365.82     76.17 o 
  -2  17  12      287.66      341.91     31.67 o 
  -1  17  12     4955.72     5038.32     98.37 o 
   0  17  12      657.05      675.35     42.13 o 
   1  17  12     5712.82     5703.89    105.08 o 
   2  17  12        1.94      -16.43     18.08 o 
   3  17  12     1129.70     1206.91     49.77 o 
  -2  18  12      800.50      919.89     42.58 o 
  -1  18  12     1042.71     1062.22     48.34 o 
   0  18  12      562.25      632.75     38.90 o 
   1  18  12        6.73      -22.37     22.37 o 
   2  18  12      764.33      801.49     49.10 o 
  -7   0  13      824.00      768.13     75.50 o 
  -5   0  13     3105.81     3120.17     69.01 o 
  -3   0  13      299.01      333.10     21.01 o 
  -1   0  13     1221.70     1174.91     32.75 o 
   1   0  13      534.12      569.51     21.17 o 
   3   0  13     5761.42     5603.33    252.60 o 
   5   0  13      599.90      652.14     48.49 o 
   7   0  13       57.50       79.94     30.72 o 
  -8   1  13     1182.97     1267.48     55.54 o 
  -7   1  13     1699.56     1690.02     56.43 o 
  -6   1  13      558.21      572.60     29.00 o 
  -5   1  13      938.85      929.05     26.40 o 
  -4   1  13     3550.99     3511.92     43.21 o 
  -3   1  13      328.99      317.74     14.53 o 
  -2   1  13      776.75      779.92     19.84 o 
  -1   1  13     1427.83     1378.72     25.04 o 
   0   1  13      760.23      750.31     22.06 o 
   1   1  13     5698.93     5680.28     65.12 o 
   2   1  13      146.34      159.15     13.97 o 
   3   1  13     6062.20     6073.59     84.47 o 
   4   1  13      132.03      139.21     15.79 o 
   5   1  13     1255.31     1295.41     38.33 o 
   6   1  13       47.87       51.65     17.37 o 
   7   1  13     2379.40     2406.88     66.56 o 
   8   1  13      427.00      451.20     36.14 o 
  -8   2  13        1.63       -0.39     19.37 o 
  -7   2  13      118.98      120.15     19.40 o 
  -6   2  13     2469.30     2369.33     55.98 o 
  -5   2  13       89.27      109.95     13.72 o 
  -4   2  13     1616.32     1653.63     27.81 o 
  -3   2  13     4254.38     4145.58     49.00 o 
  -2   2  13     3609.38     3474.83     43.06 o 
  -1   2  13     7897.63     7693.81     86.29 o 
   0   2  13     2507.29     2464.87     48.67 o 
   1   2  13     3146.15     3095.19     48.05 o 
   2   2  13     3042.90     2995.91     55.42 o 
   3   2  13     3110.18     3068.37     58.12 o 
   4   2  13     4178.60     4244.14     69.55 o 
   5   2  13        0.31        2.09     11.92 o 
   6   2  13     1452.43     1526.19     44.46 o 
   7   2  13      106.87      132.77     23.80 o 
   8   2  13      612.61      606.31     40.15 o 
  -8   3  13     4164.09     4410.20    155.34 o 
  -7   3  13      928.41      896.88     42.16 o 
  -6   3  13     2973.37     2853.13     57.41 o 
  -5   3  13      608.26      547.22     23.94 o 
  -4   3  13     5735.18     5637.81     61.70 o 
  -3   3  13        8.57       16.66     10.89 o 
  -2   3  13       20.58       18.99     11.30 o 
  -1   3  13      670.79      713.39     23.95 o 
   0   3  13      246.57      215.69     13.19 o 
   1   3  13      267.97      292.20     17.69 o 
   2   3  13     1081.92     1117.14     35.18 o 
   3   3  13      527.12      459.79     29.22 o 
   4   3  13       90.98      112.97     16.09 o 
   5   3  13      945.82      866.66     34.96 o 
   6   3  13     1361.48     1371.62     42.75 o 
   7   3  13      572.40      500.91     30.69 o 
   8   3  13      555.28      613.51     47.83 o 
  -8   4  13      165.39      152.22     26.20 o 
  -7   4  13       97.71       97.82     21.92 o 
  -6   4  13     4410.20     4509.08     87.16 o 
  -5   4  13       90.30      116.11     14.88 o 
  -4   4  13     2564.06     2549.48     38.81 o 
  -3   4  13       11.04        4.71     11.73 o 
  -2   4  13     7039.21     6810.96     79.80 o 
  -1   4  13        1.32       -1.05      9.84 o 
   0   4  13     4944.85     4770.16     56.37 o 
   1   4  13      128.29      103.30     14.09 o 
   2   4  13      251.33      245.86     18.03 o 
   3   4  13     1086.73     1067.03     47.08 o 
   4   4  13     1641.68     1711.57     61.76 o 
   5   4  13        7.90      -11.82     15.86 o 
   6   4  13      228.28      229.09     22.99 o 
   7   4  13      337.69      366.14     28.16 o 
   8   4  13      170.23      132.85     30.29 o 
  -8   5  13      894.87      861.95     44.74 o 
  -7   5  13       56.08       28.44     20.07 o 
  -6   5  13     7591.12     7416.17    121.32 o 
  -5   5  13     1391.11     1342.19     33.17 o 
  -4   5  13     4928.43     4832.25     63.66 o 
  -3   5  13     2213.68     2186.62     38.51 o 
  -2   5  13      207.56      201.41     15.71 o 
  -1   5  13      125.16      133.45     12.68 o 
   0   5  13     1340.81     1335.99     31.69 o 
   1   5  13     2375.84     2404.40     42.96 o 
   2   5  13     2623.15     2600.10     48.18 o 
   3   5  13     2271.07     2221.77     62.06 o 
   4   5  13     3011.51     2934.68     77.68 o 
   5   5  13      590.23      615.07     35.46 o 
   6   5  13     3082.38     3201.47     84.62 o 
   7   5  13     3110.91     3196.96     83.52 o 
   8   5  13       12.71      -20.58     20.58 o 
  -8   6  13       25.01       23.74     22.31 o 
  -7   6  13     2211.59     2191.03     64.73 o 
  -6   6  13      513.27      496.85     32.16 o 
  -5   6  13        5.11       14.84     17.08 o 
  -4   6  13        0.47        0.28     10.78 o 
  -3   6  13     2689.89     2716.13     44.38 o 
  -2   6  13      208.34      237.90     15.31 o 
  -1   6  13     2543.12     2549.43     38.88 o 
   0   6  13      407.93      385.05     16.55 o 
   1   6  13       35.22       65.97     13.83 o 
   2   6  13     1001.97      969.72     35.10 o 
   3   6  13     3284.40     3250.15     69.34 o 
   4   6  13       74.30       62.76     15.69 o 
   5   6  13       28.54       53.38     19.24 o 
   6   6  13      100.81       89.46     22.64 o 
   7   6  13       96.35       93.99     24.13 o 
   8   6  13      578.85      696.44     43.75 o 
  -8   7  13       24.96       16.72     21.98 o 
  -7   7  13       75.36       58.19     22.18 o 
  -6   7  13      401.67      340.60     28.97 o 
  -5   7  13      206.37      192.13     23.06 o 
  -4   7  13      129.39      130.33     19.97 o 
  -3   7  13     1557.15     1609.88     36.18 o 
  -2   7  13       97.55       78.80     13.91 o 
  -1   7  13      106.19      137.83     13.15 o 
   0   7  13     1700.20     1650.27     45.44 o 
   1   7  13     2401.34     2423.70     44.15 o 
   2   7  13     1388.83     1255.81     31.02 o 
   3   7  13     4698.58     4509.87     78.91 o 
   4   7  13     2245.36     2246.94     60.19 o 
   5   7  13     2094.07     1993.19     57.77 o 
   6   7  13        2.32       -0.70     22.71 o 
   7   7  13     4668.27     4735.13    117.69 o 
  -8   8  13       75.13       81.22     27.00 o 
  -7   8  13      600.82      607.67     37.72 o 
  -6   8  13      852.38      847.14     56.46 o 
  -5   8  13     2046.06     1915.88     59.72 o 
  -4   8  13      815.92      748.70     33.71 o 
  -3   8  13     4722.05     4748.25     72.27 o 
  -2   8  13      511.73      482.47     21.57 o 
  -1   8  13    13994.67    13679.66    143.79 o 
   0   8  13     5274.41     5040.42     70.91 o 
   1   8  13     8734.46     8438.35     95.63 o 
   2   8  13     1365.91     1301.87     33.59 o 
   3   8  13     4168.48     3887.32     72.11 o 
   4   8  13     6911.39     6687.34    165.00 o 
   5   8  13      683.36      703.02     43.44 o 
   6   8  13      330.03      343.45     31.44 o 
   7   8  13      734.74      791.90     63.26 o 
  -7   9  13       14.94       23.89     20.57 o 
  -6   9  13     3811.78     3965.06     92.84 o 
  -5   9  13     1722.43     1652.98     57.24 o 
  -4   9  13     7461.66     7337.68    133.02 o 
  -3   9  13     1471.86     1409.16     34.98 o 
  -2   9  13       70.80       54.04     13.07 o 
  -1   9  13      266.81      265.53     17.41 o 
   0   9  13     2682.72     2668.02     56.58 o 
   1   9  13     1047.77     1079.13     41.08 o 
   2   9  13      889.94      899.51     30.38 o 
   3   9  13     2083.86     2056.04     51.09 o 
   4   9  13     1119.81     1139.08     45.03 o 
   5   9  13     4403.60     4427.75    100.06 o 
   6   9  13     1258.99     1244.43     72.66 o 
   7   9  13      242.12      201.55     34.30 o 
  -7  10  13      790.63      787.14     48.88 o 
  -6  10  13     2857.29     2930.92     79.53 o 
  -5  10  13      814.88      806.28     45.08 o 
  -4  10  13     2488.06     2438.16     79.79 o 
  -3  10  13       47.83        7.54     13.74 o 
  -2  10  13     3174.10     3161.99     61.10 o 
  -1  10  13      844.63      796.12     26.81 o 
   0  10  13     3639.28     3595.22     76.51 o 
   1  10  13     3255.57     3121.30     48.93 o 
   2  10  13     1040.29     1093.81     33.97 o 
   3  10  13       25.16       31.68     16.04 o 
   4  10  13       42.81       35.61     19.64 o 
   5  10  13      430.87      458.22     34.89 o 
   6  10  13       43.80       39.30     26.36 o 
   7  10  13        1.96      -18.44     21.25 o 
  -7  11  13      133.13      124.60     45.78 o 
  -6  11  13     3707.24     3743.41     92.06 o 
  -5  11  13      410.18      400.05     35.31 o 
  -4  11  13     2832.02     2973.17     65.81 o 
  -3  11  13     3377.91     3399.89     64.75 o 
  -2  11  13     5260.15     5085.89     74.67 o 
  -1  11  13      101.45      123.01     14.81 o 
   0  11  13      818.74      799.81     26.27 o 
   1  11  13        4.12       26.20     12.24 o 
   2  11  13     3684.14     3679.46     66.41 o 
   3  11  13      150.76      173.02     21.51 o 
   4  11  13     2624.94     2597.45     69.44 o 
   5  11  13      386.24      382.11     44.91 o 
   6  11  13     1368.35     1388.26     56.57 o 
  -6  12  13      788.04      718.62     64.82 o 
  -5  12  13      181.42      140.11     27.18 o 
  -4  12  13     1449.95     1393.21     45.28 o 
  -3  12  13     1483.38     1478.13     42.60 o 
  -2  12  13     1096.96     1096.40     33.98 o 
  -1  12  13     3787.53     3850.06     58.79 o 
   0  12  13        6.50       -6.50     11.67 o 
   1  12  13     2537.97     2536.93     48.90 o 
   2  12  13      664.55      636.03     30.40 o 
   3  12  13      975.89      936.47     39.53 o 
   4  12  13       31.99       65.02     21.91 o 
   5  12  13      393.26      430.62     34.98 o 
   6  12  13     2041.51     2096.08     68.64 o 
  -6  13  13     1052.72      956.83     64.04 o 
  -5  13  13       37.98       -7.72     26.79 o 
  -4  13  13       45.20       24.74     21.40 o 
  -3  13  13      531.46      550.28     30.31 o 
  -2  13  13      849.71      884.59     35.64 o 
  -1  13  13      885.67      920.34     31.71 o 
   0  13  13       90.54       87.17     15.85 o 
   1  13  13      741.44      708.96     28.92 o 
   2  13  13        9.80       22.44     15.24 o 
   3  13  13      701.60      745.91     37.40 o 
   4  13  13      111.54      111.82     24.36 o 
   5  13  13     2064.49     2201.67     70.00 o 
  -5  14  13     2915.70     3038.27    110.01 o 
  -4  14  13      160.54      209.81     25.58 o 
  -3  14  13     1750.33     1733.01     47.87 o 
  -2  14  13      306.32      320.68     25.19 o 
  -1  14  13     2859.63     3020.02     61.19 o 
   0  14  13      754.71      784.74     33.66 o 
   1  14  13     5371.60     5266.50     79.93 o 
   2  14  13      530.28      544.08     29.85 o 
   3  14  13     3282.11     3344.13     90.55 o 
   4  14  13     1645.95     1635.33     64.11 o 
   5  14  13     3011.13     3054.86     84.50 o 
  -4  15  13     1204.39     1272.62     49.30 o 
  -3  15  13     1310.45     1338.45     43.81 o 
  -2  15  13     2533.17     2584.73     52.99 o 
  -1  15  13       81.65      133.22     19.76 o 
   0  15  13     2856.97     2938.09     61.62 o 
   1  15  13     1313.29     1377.20     41.78 o 
   2  15  13     1618.48     1615.28     42.11 o 
   3  15  13     2056.67     2120.60     57.85 o 
   4  15  13      460.92      404.19     37.44 o 
  -4  16  13      423.78      449.98     31.32 o 
  -3  16  13      537.91      554.44     30.43 o 
  -2  16  13     1301.41     1402.81     50.93 o 
  -1  16  13     1028.90     1029.46     45.98 o 
   0  16  13      232.81      286.41     24.71 o 
   1  16  13     1944.60     2139.50     69.33 o 
   2  16  13      166.60      139.89     21.04 o 
   3  16  13      946.00      914.20     45.08 o 
  -3  17  13      122.61      151.36     45.10 o 
  -2  17  13     3256.68     3484.20     91.16 o 
  -1  17  13       96.29      145.58     25.59 o 
   0  17  13     2440.66     2477.66     58.88 o 
   1  17  13      123.09      144.33     27.73 o 
   2  17  13     1278.18     1274.13     53.27 o 
  -8   0  14       34.35       14.22     32.25 o 
  -6   0  14      345.08      347.71     36.00 o 
  -4   0  14    12744.36    12657.84    166.48 o 
  -2   0  14       11.48       12.00     13.61 o 
   0   0  14     1047.15     1025.93     39.05 o 
   2   0  14     6516.23     6388.87    124.73 o 
   4   0  14     2406.37     2242.42     97.44 o 
   6   0  14      772.56      830.88     60.35 o 
   8   0  14      160.26      109.93     47.19 o 
  -8   1  14      410.48      373.35     32.10 o 
  -7   1  14     3064.27     3259.14     65.60 o 
  -6   1  14     7679.55     7638.59    110.83 o 
  -5   1  14       13.05       10.85     11.90 o 
  -4   1  14     2639.36     2631.30     36.94 o 
  -3   1  14        1.35        0.64      9.78 o 
  -2   1  14     1388.01     1376.33     29.24 o 
  -1   1  14     1456.90     1523.98     28.75 o 
   0   1  14     6764.61     6731.60     77.69 o 
   1   1  14      119.50      114.99      9.11 o 
   2   1  14     4053.74     4015.37     64.24 o 
   3   1  14        5.01      -11.72     13.10 o 
   4   1  14     2605.00     2709.22     50.91 o 
   5   1  14      176.45      179.03     21.34 o 
   6   1  14     4694.03     4949.69     88.09 o 
   7   1  14      130.95       80.24     22.41 o 
   8   1  14     1833.32     1782.97     64.79 o 
  -8   2  14     1118.26     1036.11     47.79 o 
  -7   2  14      600.25      603.14     39.44 o 
  -6   2  14      991.44      955.71     36.69 o 
  -5   2  14      541.87      563.78     23.46 o 
  -4   2  14     1162.33     1133.45     23.51 o 
  -3   2  14    12162.39    11916.85    111.83 o 
  -2   2  14      102.59      110.73     12.00 o 
  -1   2  14     9101.13     8922.31     92.32 o 
   0   2  14      424.41      420.95     17.39 o 
   1   2  14     5705.34     5576.38     73.67 o 
   2   2  14      669.73      651.99     23.31 o 
   3   2  14     9724.67     9532.98    121.06 o 
   4   2  14       14.16       23.85     12.77 o 
   5   2  14      591.22      634.20     31.59 o 
   6   2  14      235.19      268.13     24.86 o 
   7   2  14      825.41      830.74     44.60 o 
   8   2  14        2.91      -20.33     20.33 o 
  -8   3  14        0.35      -16.62     20.43 o 
  -7   3  14     4900.50     4974.03     95.57 o 
  -6   3  14      374.17      343.08     24.61 o 
  -5   3  14     1461.98     1434.80     33.03 o 
  -4   3  14        3.19       -0.74      8.81 o 
  -3   3  14     1699.58     1660.47     38.46 o 
  -2   3  14     2542.39     2499.00     41.35 o 
  -1   3  14     6571.03     6354.50     75.55 o 
   0   3  14     1372.07     1325.99     43.90 o 
   1   3  14       51.30       72.20     13.76 o 
   2   3  14       51.02       28.86     12.81 o 
   3   3  14     1732.50     1711.85     50.15 o 
   4   3  14      476.08      464.26     25.04 o 
   5   3  14       16.64       21.37     15.91 o 
   6   3  14       50.43       43.94     20.54 o 
   7   3  14       25.09       11.38     20.01 o 
   8   3  14       49.54      -15.50     33.76 o 
  -8   4  14       62.63       30.66     22.38 o 
  -7   4  14     1430.30     1448.30     49.78 o 
  -6   4  14      210.48      248.33     26.29 o 
  -5   4  14     1871.33     1936.99     55.11 o 
  -4   4  14     4676.04     4555.16     53.72 o 
  -3   4  14     1477.50     1453.31     31.56 o 
  -2   4  14      858.70      901.13     26.03 o 
  -1   4  14     2212.66     2149.82     35.57 o 
   0   4  14      943.33      929.32     23.40 o 
   1   4  14     7107.77     6619.54     84.64 o 
   2   4  14      239.61      265.78     18.92 o 
   3   4  14     8960.73     8438.51    145.62 o 
   4   4  14      412.72      428.94     29.83 o 
   5   4  14     1967.31     1980.10     61.00 o 
   6   4  14       71.31       53.53     18.17 o 
   7   4  14     3193.15     3213.99     70.97 o 
   8   4  14      129.05       72.61     27.79 o 
  -8   5  14      326.26      393.72     34.37 o 
  -7   5  14      234.00      277.81     28.13 o 
  -6   5  14     3989.57     4005.78     81.96 o 
  -5   5  14     5394.34     5235.72     83.11 o 
  -4   5  14     1859.88     1835.00     36.05 o 
  -3   5  14     3657.03     3578.51     52.56 o 
  -2   5  14     2756.27     2742.47     44.07 o 
  -1   5  14       85.79       81.96     12.55 o 
   0   5  14     4220.63     4159.07     52.41 o 
   1   5  14      132.77      106.79     14.93 o 
   2   5  14     1273.40     1188.89     32.44 o 
   3   5  14      695.58      656.74     55.40 o 
   4   5  14     3278.83     3299.03     96.88 o 
   5   5  14      226.24      194.39     24.93 o 
   6   5  14     1535.05     1536.44     52.52 o 
   7   5  14      117.88      115.73     22.30 o 
  -8   6  14     1269.71     1318.57     99.35 o 
  -7   6  14      490.55      494.17     35.08 o 
  -6   6  14      708.85      620.17     36.35 o 
  -5   6  14     2036.30     2091.56     54.64 o 
  -4   6  14      905.90      909.39     26.86 o 
  -3   6  14        2.28       12.38     11.45 o 
  -2   6  14     1258.30     1272.12     37.41 o 
  -1   6  14      101.30      102.64     12.28 o 
   0   6  14     7538.57     7281.02     79.66 o 
   1   6  14     2296.13     2097.11     48.97 o 
   2   6  14      662.94      578.46     25.27 o 
   3   6  14       25.28        2.65     16.43 o 
   4   6  14      551.78      493.69     33.06 o 
   5   6  14        2.29      -12.86     17.93 o 
   6   6  14      899.03      902.15     81.44 o 
   7   6  14       78.85       86.49     21.77 o 
  -7   7  14     1453.48     1443.30     51.13 o 
  -6   7  14      432.71      423.61     31.81 o 
  -5   7  14       27.78        3.40     17.79 o 
  -4   7  14      809.69      799.44     27.81 o 
  -3   7  14      116.16      108.76     13.89 o 
  -2   7  14     6532.03     6391.75     74.48 o 
  -1   7  14       72.11       50.43     11.32 o 
   0   7  14     1557.52     1544.02     35.53 o 
   1   7  14      467.36      403.56     21.06 o 
   2   7  14     1694.00     1666.26     45.26 o 
   3   7  14        0.20       -7.93     13.10 o 
   4   7  14     4769.15     4721.55     95.75 o 
   5   7  14      776.33      748.95     45.56 o 
   6   7  14     5485.73     5768.78    113.94 o 
   7   7  14      234.62      205.06     34.29 o 
  -7   8  14     1619.88     1666.68     55.32 o 
  -6   8  14      896.75      827.43     49.71 o 
  -5   8  14     1899.70     1962.06     54.59 o 
  -4   8  14      140.48      138.00     20.75 o 
  -3   8  14     3113.83     3051.48     53.03 o 
  -2   8  14     1737.47     1782.33     36.72 o 
  -1   8  14     1492.64     1431.07     29.55 o 
   0   8  14     2850.77     2694.28     48.44 o 
   1   8  14     7812.73     7249.04     93.03 o 
   2   8  14     2640.46     2593.25     46.96 o 
   3   8  14     1137.98     1137.16     41.50 o 
   4   8  14      937.89      908.11     68.54 o 
   5   8  14        0.73      -10.15     18.74 o 
   6   8  14      656.08      708.81     44.20 o 
   7   8  14      647.77      645.17     49.93 o 
  -7   9  14     1528.13     1547.47     55.42 o 
  -6   9  14      429.24      445.47     33.22 o 
  -5   9  14     3150.35     3303.72     82.98 o 
  -4   9  14       92.08      133.28     21.56 o 
  -3   9  14     3659.43     3621.01     59.83 o 
  -2   9  14       31.36       33.06     12.78 o 
  -1   9  14      121.11      134.48     15.99 o 
   0   9  14        6.51       10.91     12.70 o 
   1   9  14       12.37        8.15     12.37 o 
   2   9  14     1059.33     1009.23     29.53 o 
   3   9  14     3955.06     3754.07     78.93 o 
   4   9  14      146.13      159.64     24.64 o 
   5   9  14       43.44       27.57     20.24 o 
   6   9  14     1389.29     1505.52     54.83 o 
   7   9  14      322.21      321.06     40.18 o 
  -7  10  14      957.47      930.15     47.31 o 
  -6  10  14        3.77        2.11     24.37 o 
  -5  10  14     1495.75     1575.74     89.31 o 
  -4  10  14      265.86      225.78     24.89 o 
  -3  10  14     1631.59     1594.29     48.00 o 
  -2  10  14      109.51       97.07     15.36 o 
  -1  10  14      650.13      665.05     28.31 o 
   0  10  14      341.75      326.52     18.83 o 
   1  10  14     3707.77     3636.75     54.21 o 
   2  10  14      106.43      138.05     18.30 o 
   3  10  14     4026.50     3780.16    131.14 o 
   4  10  14     1434.23     1362.06     50.71 o 
   5  10  14     1919.88     1919.15     61.58 o 
   6  10  14        0.08      -20.73     23.93 o 
  -6  11  14      397.64      377.06     48.59 o 
  -5  11  14     2048.77     2211.80     68.25 o 
  -4  11  14      749.39      728.42     43.25 o 
  -3  11  14     1468.61     1574.66     43.69 o 
  -2  11  14     4612.08     4616.19     71.55 o 
  -1  11  14     3209.06     3086.92     51.28 o 
   0  11  14     3721.31     3754.80     57.13 o 
   1  11  14      205.64      211.96     20.65 o 
   2  11  14       95.76       81.68     16.76 o 
   3  11  14        4.50      -10.05     15.27 o 
   4  11  14      803.85      844.87     44.56 o 
   5  11  14      703.45      750.70     43.72 o 
   6  11  14      633.09      654.55     52.47 o 
  -6  12  14      554.16      486.88     50.05 o 
  -5  12  14      451.74      476.78     40.27 o 
  -4  12  14      740.08      773.62     45.11 o 
  -3  12  14     1959.07     1905.90     53.59 o 
  -2  12  14      590.28      597.51     27.69 o 
  -1  12  14     4160.63     4180.15     62.78 o 
   0  12  14     3607.23     3653.48     57.64 o 
   1  12  14      122.59       71.87     17.07 o 
   2  12  14     1329.73     1350.53     57.10 o 
   3  12  14       79.98       75.11     19.38 o 
   4  12  14       46.71       25.67     21.34 o 
   5  12  14      121.35      120.43     26.12 o 
   6  12  14      129.81       68.73     95.44 o 
  -5  13  14       51.09       36.16     24.79 o 
  -4  13  14        2.01      -23.14     25.04 o 
  -3  13  14        3.97      -15.15     15.76 o 
  -2  13  14       37.88       59.98     17.58 o 
  -1  13  14      204.92      222.54     19.84 o 
   0  13  14      759.68      805.54     37.32 o 
   1  13  14     1062.43     1015.53     37.82 o 
   2  13  14     1773.40     1678.25     68.40 o 
   3  13  14      600.25      532.05     33.44 o 
   4  13  14     2572.91     2646.18     73.32 o 
   5  13  14        2.24        5.59     22.01 o 
  -5  14  14      111.27      111.85     35.65 o 
  -4  14  14     1727.43     1836.91     76.21 o 
  -3  14  14     1561.51     1614.73     47.00 o 
  -2  14  14     1991.66     2029.02     51.55 o 
  -1  14  14        0.10        7.92     15.47 o 
   0  14  14     1827.27     1766.39     46.24 o 
   1  14  14       43.57       50.48     17.47 o 
   2  14  14     2940.38     2816.34     60.84 o 
   3  14  14      383.69      377.77     30.65 o 
   4  14  14     2353.17     2516.95    118.19 o 
  -4  15  14      321.30      363.83     43.29 o 
  -3  15  14      154.13      182.68     23.42 o 
  -2  15  14       89.75       96.88     22.06 o 
  -1  15  14     1228.01     1295.27     48.10 o 
   0  15  14       67.39       98.66     29.37 o 
   1  15  14       57.74       62.76     21.17 o 
   2  15  14     2615.42     2626.95     55.00 o 
   3  15  14      272.72      241.96     24.47 o 
   4  15  14      819.21      810.06     48.87 o 
  -3  16  14     1255.26     1261.65     44.47 o 
  -2  16  14      298.16      366.52     31.78 o 
  -1  16  14     1900.39     1981.39     58.77 o 
   0  16  14        3.37       14.56     18.72 o 
   1  16  14       88.59       92.55     23.15 o 
   2  16  14       41.29       23.62     16.98 o 
   3  16  14      148.36      147.88     24.44 o 
  -1  17  14      484.96      479.14     35.74 o 
   0  17  14      528.85      622.99     44.74 o 
   1  17  14     2342.96     2558.10     67.33 o 
  -7   0  15      360.93      502.49     50.95 o 
  -5   0  15       72.71       78.24     23.46 o 
  -3   0  15    10960.90    10895.86    148.46 o 
  -1   0  15     4201.39     4254.38     75.16 o 
   1   0  15        2.45       21.92     13.79 o 
   3   0  15      318.98      382.32     32.29 o 
   5   0  15       51.05       -0.53     18.79 o 
   7   0  15     5630.98     5615.87    163.10 o 
  -8   1  15      358.59      300.45     36.04 o 
  -7   1  15     4111.84     4351.76     78.89 o 
  -6   1  15      723.83      753.08     34.02 o 
  -5   1  15     4258.34     4127.22     60.90 o 
  -4   1  15      171.50      180.79     16.02 o 
  -3   1  15     5943.55     5900.10     64.98 o 
  -2   1  15      553.99      531.54     19.01 o 
  -1   1  15       10.66       27.65     11.26 o 
   0   1  15     1641.84     1678.75     32.55 o 
   1   1  15     5777.06     5761.65     65.19 o 
   2   1  15      558.61      596.60     40.39 o 
   3   1  15    14155.26    14276.85    202.42 o 
   4   1  15      478.95      506.86     28.38 o 
   5   1  15     5019.26     5075.03    125.17 o 
   6   1  15      462.76      446.18     33.91 o 
   7   1  15     6807.35     6983.97    133.72 o 
  -8   2  15      484.59      497.20     36.90 o 
  -7   2  15       40.26       24.69     19.89 o 
  -6   2  15     1608.04     1649.57     53.47 o 
  -5   2  15      316.14      309.67     19.64 o 
  -4   2  15     4084.80     3967.38     58.18 o 
  -3   2  15       44.89       52.54     12.35 o 
  -2   2  15    12736.72    12500.97    117.46 o 
  -1   2  15     2074.56     2172.20     36.12 o 
   0   2  15    26903.80    25452.39    218.24 o 
   1   2  15     2913.38     2801.07     49.02 o 
   2   2  15        1.60       -0.58     10.42 o 
   3   2  15     1616.01     1637.75     54.48 o 
   4   2  15     5569.75     5510.50     86.08 o 
   5   2  15      429.06      407.90     27.77 o 
   6   2  15     1887.87     1928.61     52.30 o 
   7   2  15        0.31       13.30     21.85 o 
  -8   3  15     4041.01     4136.92     89.82 o 
  -7   3  15        0.97       -1.21     18.94 o 
  -6   3  15     6046.23     6159.07     96.26 o 
  -5   3  15     1160.99     1107.74     38.75 o 
  -4   3  15     3692.19     3736.92     65.16 o 
  -3   3  15      669.86      652.23     20.27 o 
  -2   3  15      181.52      164.64     14.21 o 
  -1   3  15      398.28      352.60     18.43 o 
   0   3  15      163.61      198.86     14.32 o 
   1   3  15      335.00      343.52     19.76 o 
   2   3  15        0.08       16.05     11.84 o 
   3   3  15      218.71      233.25     24.30 o 
   4   3  15     2377.49     2309.50     54.77 o 
   5   3  15     1940.42     1966.57     51.69 o 
   6   3  15      157.67      163.57     21.98 o 
   7   3  15       37.04      -15.36     28.46 o 
  -8   4  15       68.04      116.01     26.55 o 
  -7   4  15      332.33      350.08     30.63 o 
  -6   4  15     3048.34     3042.03     70.10 o 
  -5   4  15       75.95       52.85     13.70 o 
  -4   4  15    10139.82     9832.35    121.63 o 
  -3   4  15     3702.05     3777.93     55.14 o 
  -2   4  15    10056.45     9891.89    114.47 o 
  -1   4  15      208.19      210.46     15.00 o 
   0   4  15    12266.90    11415.07    124.60 o 
   1   4  15      297.41      320.39     20.59 o 
   2   4  15     5119.31     5074.90     82.54 o 
   3   4  15      305.73      309.03     26.70 o 
   4   4  15     2574.76     2544.98     64.81 o 
   5   4  15      672.11      703.81     43.83 o 
   6   4  15      215.62      223.84     24.70 o 
   7   4  15      626.41      622.73     36.60 o 
  -7   5  15     2480.11     2595.18     67.76 o 
  -6   5  15      498.58      499.13     39.02 o 
  -5   5  15      493.54      521.22     31.87 o 
  -4   5  15     3888.33     3751.19     61.66 o 
  -3   5  15     5937.21     5860.19     74.89 o 
  -2   5  15     2228.66     2235.42     39.97 o 
  -1   5  15      319.34      345.09     17.19 o 
   0   5  15     2090.66     2067.77     38.94 o 
   1   5  15     3395.00     3210.29     52.64 o 
   2   5  15     1457.61     1439.90     36.21 o 
   3   5  15     4290.97     4239.21     95.11 o 
   4   5  15      289.37      303.82     28.38 o 
   5   5  15     2421.78     2508.22     66.69 o 
   6   5  15      299.48      337.85     31.69 o 
   7   5  15     3149.30     3252.51     73.57 o 
  -7   6  15     2688.21     2849.92     71.57 o 
  -6   6  15     1647.75     1561.27     50.65 o 
  -5   6  15      453.49      478.35     31.57 o 
  -4   6  15      919.84      882.19     31.04 o 
  -3   6  15      360.74      392.63     20.15 o 
  -2   6  15      166.07      212.18     16.78 o 
  -1   6  15     3608.40     3672.97     50.41 o 
   0   6  15     1203.36     1169.64     35.36 o 
   1   6  15     2263.37     2090.98     41.71 o 
   2   6  15     1229.97     1180.64     33.70 o 
   3   6  15       14.16       18.93     18.66 o 
   4   6  15      400.06      404.89     31.68 o 
   5   6  15      212.20      222.78     27.84 o 
   6   6  15       93.23       32.83     29.82 o 
   7   6  15      360.79      384.77     32.05 o 
  -7   7  15     2506.06     2433.33     67.06 o 
  -6   7  15       43.80       53.13     25.13 o 
  -5   7  15      409.52      377.73     29.15 o 
  -4   7  15        8.65        7.12     13.24 o 
  -3   7  15     3132.62     3053.91     49.73 o 
  -2   7  15        0.71      -10.39     10.42 o 
  -1   7  15     6395.17     6212.72     87.83 o 
   0   7  15      584.31      633.03     26.44 o 
   1   7  15     3974.89     3879.69     60.81 o 
   2   7  15     2311.38     2199.10     63.71 o 
   3   7  15     5036.96     4913.42    114.84 o 
   4   7  15        1.32       18.62     18.88 o 
   5   7  15     8373.41     8548.68    149.05 o 
   6   7  15       30.81       26.28     22.17 o 
   7   7  15     4572.19     5034.54    126.76 o 
  -7   8  15      293.75      299.36     32.03 o 
  -6   8  15     2537.73     2550.63     79.49 o 
  -5   8  15       14.76       34.67     19.32 o 
  -4   8  15     2465.31     2400.59     58.79 o 
  -3   8  15      655.51      661.16     25.30 o 
  -2   8  15        1.48        8.42     11.25 o 
  -1   8  15     1561.31     1588.93     35.44 o 
   0   8  15     2021.33     1983.53     44.71 o 
   1   8  15     3245.90     3227.08     54.59 o 
   2   8  15     1098.43     1108.87     33.78 o 
   3   8  15     2215.74     2182.91     53.69 o 
   4   8  15     3409.63     3265.77    123.37 o 
   5   8  15       54.82       70.29     23.92 o 
   6   8  15      772.91      860.74     59.86 o 
   7   8  15       14.40       27.32     42.47 o 
  -7   9  15       45.75       26.45     26.62 o 
  -6   9  15      430.49      470.14     35.06 o 
  -5   9  15       64.42       56.17     21.76 o 
  -4   9  15     3712.04     3800.40    108.83 o 
  -3   9  15     1346.25     1301.37     35.84 o 
  -2   9  15      921.45      901.64     26.95 o 
  -1   9  15     1020.59     1099.47     32.68 o 
   0   9  15      256.17      279.09     20.19 o 
   1   9  15        3.61       -9.33     12.00 o 
   2   9  15       10.05       38.78     13.27 o 
   3   9  15     1137.52     1070.27     46.19 o 
   4   9  15       58.25       47.48     21.56 o 
   5   9  15     1680.61     1600.45     55.67 o 
   6   9  15       35.69        1.09     20.91 o 
  -6  10  15     4431.20     4467.21     92.86 o 
  -5  10  15      212.35      180.73     29.02 o 
  -4  10  15     3974.89     4007.87     92.87 o 
  -3  10  15        9.25       15.35     17.68 o 
  -2  10  15     5491.75     5479.04     75.52 o 
  -1  10  15        4.87      -12.98     12.98 o 
   0  10  15     5279.51     5113.22     75.68 o 
   1  10  15        1.49        5.25     12.50 o 
   2  10  15     4975.29     4813.64    124.82 o 
   3  10  15      893.78      787.34     39.46 o 
   4  10  15     1712.80     1876.14     60.10 o 
   5  10  15      200.19      217.06     29.11 o 
   6  10  15      569.21      598.25     50.25 o 
  -6  11  15     1904.09     1904.18     81.34 o 
  -5  11  15       58.71       54.71     25.65 o 
  -4  11  15      272.35      238.16     30.10 o 
  -3  11  15     3221.65     3231.69     71.06 o 
  -2  11  15       96.55      112.05     17.87 o 
  -1  11  15     2997.48     2963.10     55.22 o 
   0  11  15       99.69       97.61     15.06 o 
   1  11  15     1651.32     1636.14     46.43 o 
   2  11  15      142.89      168.34     24.94 o 
   3  11  15       62.81       61.92     18.14 o 
   4  11  15      175.81      143.62     25.27 o 
   5  11  15       84.34       75.06     23.48 o 
  -5  12  15      226.73      289.64     33.63 o 
  -4  12  15       38.72       64.41     23.54 o 
  -3  12  15       32.28       38.83     24.75 o 
  -2  12  15     2667.94     2691.08     57.17 o 
  -1  12  15      558.83      615.45     26.23 o 
   0  12  15       68.36       69.44     15.64 o 
   1  12  15        2.12        0.42     14.24 o 
   2  12  15       14.76        3.85     16.96 o 
   3  12  15      382.66      374.67     28.92 o 
   4  12  15      234.40      211.48     29.00 o 
   5  12  15        4.74      -10.10     26.19 o 
  -5  13  15      403.37      437.03     54.86 o 
  -4  13  15       59.46       92.24     30.91 o 
  -3  13  15     1989.16     2059.97     75.22 o 
  -2  13  15        1.25       -3.59     15.85 o 
  -1  13  15      326.32      310.57     23.73 o 
   0  13  15        2.59       -8.68     14.90 o 
   1  13  15     4073.22     4011.91     81.37 o 
   2  13  15      588.70      587.63     31.33 o 
   3  13  15     2813.85     2695.65    102.18 o 
   4  13  15       28.10       39.26     22.92 o 
  -4  14  15      189.63      177.78     36.27 o 
  -3  14  15     1110.63     1192.91     49.13 o 
  -2  14  15      533.49      558.42     32.07 o 
  -1  14  15      374.52      346.40     26.00 o 
   0  14  15        0.22       -6.88     15.48 o 
   1  14  15       53.03       53.71     25.09 o 
   2  14  15        0.84       18.76     16.29 o 
   3  14  15      271.87      301.65     28.52 o 
   4  14  15     1169.28     1238.61     50.45 o 
  -3  15  15      289.81      279.63     26.88 o 
  -2  15  15        2.39       12.66     19.67 o 
  -1  15  15       37.33       -3.48     18.87 o 
   0  15  15      419.23      451.69     32.43 o 
   1  15  15      187.56      174.60     22.27 o 
   2  15  15     1373.72     1345.03     44.69 o 
   3  15  15      948.24     1070.94     42.94 o 
  -2  16  15     1913.36     1958.93     60.09 o 
  -1  16  15        8.19       -6.26     35.12 o 
   0  16  15     1994.56     2011.71     59.07 o 
   1  16  15     1679.20     1805.77     59.45 o 
   2  16  15      526.38      549.29     33.06 o 
  -6   0  16      504.46      541.45     75.22 o 
  -4   0  16     2078.04     2070.56     57.41 o 
  -2   0  16     1311.00     1361.94     38.67 o 
   0   0  16      783.19      737.33     42.71 o 
   2   0  16      676.72      676.29     40.25 o 
   4   0  16        1.65       21.24     21.05 o 
   6   0  16     1094.88     1040.67     68.12 o 
  -7   1  16     1178.49     1358.51     49.95 o 
  -6   1  16     2948.43     2925.16     61.59 o 
  -5   1  16     1170.54     1216.42     32.46 o 
  -4   1  16     3259.50     3219.13     52.39 o 
  -3   1  16      202.97      198.54     14.82 o 
  -2   1  16     3395.84     3383.19     45.16 o 
  -1   1  16      111.87      103.39     12.73 o 
   0   1  16     5025.49     5133.83     65.32 o 
   1   1  16        0.15       -0.14     10.37 o 
   2   1  16     9933.19     9592.71    165.30 o 
   3   1  16      473.45      471.95     24.76 o 
   4   1  16    13584.37    13604.94    173.08 o 
   5   1  16     1689.33     1722.45     67.06 o 
   6   1  16     4984.74     5083.98    107.06 o 
   7   1  16      161.25      240.67     33.91 o 
  -7   2  16     2545.57     2593.74     67.10 o 
  -6   2  16        0.93       -4.45     15.98 o 
  -5   2  16     3795.67     3781.41     58.71 o 
  -4   2  16     2532.86     2487.63     45.06 o 
  -3   2  16     7666.38     7685.56     80.75 o 
  -2   2  16      811.87      823.21     23.88 o 
  -1   2  16     9477.68     8982.17     95.22 o 
   0   2  16     2737.11     2850.33     44.40 o 
   1   2  16     7882.77     7519.35     88.63 o 
   2   2  16       60.09       40.46     14.14 o 
   3   2  16     2224.22     2195.27     52.56 o 
   4   2  16     1046.91      973.35     35.90 o 
   5   2  16     1175.75     1074.58     40.55 o 
   6   2  16     1307.93     1331.87     52.19 o 
   7   2  16     7759.35     8262.58    152.92 o 
  -7   3  16     2847.38     2927.58     73.67 o 
  -6   3  16      144.64      179.32     24.00 o 
  -5   3  16      753.09      766.56     28.39 o 
  -4   3  16      246.29      251.00     18.99 o 
  -3   3  16      103.96      101.79     13.43 o 
  -2   3  16       26.04       50.28     11.67 o 
  -1   3  16      245.69      179.98     14.23 o 
   0   3  16     1707.25     1646.05     38.13 o 
   1   3  16      227.66      215.52     17.11 o 
   2   3  16        8.94       -7.74     13.16 o 
   3   3  16      248.09      239.62     25.33 o 
   4   3  16      547.43      534.28     31.01 o 
   5   3  16       99.39      127.76     20.94 o 
   6   3  16      151.63      128.85     22.58 o 
   7   3  16       19.44       -2.27     23.27 o 
  -7   4  16     2438.09     2509.80     67.13 o 
  -6   4  16      114.56      116.56     22.39 o 
  -5   4  16     6931.90     6678.96     86.10 o 
  -4   4  16     2128.61     2134.96     45.38 o 
  -3   4  16    10599.27    10479.59    109.40 o 
  -2   4  16     1347.65     1387.13     31.89 o 
  -1   4  16     7498.93     7188.61    110.20 o 
   0   4  16      181.38      179.64     15.79 o 
   1   4  16      174.54      164.10     20.16 o 
   2   4  16      316.90      309.93     23.84 o 
   3   4  16     4446.68     4185.83     87.62 o 
   4   4  16       14.35       37.65     19.36 o 
   5   4  16      777.46      772.49     37.28 o 
   6   4  16      682.29      681.21     36.98 o 
   7   4  16     1839.17     1951.27     66.01 o 
  -7   5  16      828.84      919.04     45.40 o 
  -6   5  16     3647.08     3624.47     79.33 o 
  -5   5  16       25.79       43.73     19.12 o 
  -4   5  16     2983.05     2905.62     68.79 o 
  -3   5  16       30.27       27.98     12.88 o 
  -2   5  16     2572.88     2494.17     43.44 o 
  -1   5  16        4.66      -10.32     10.32 o 
   0   5  16     6230.67     6343.67     80.17 o 
   1   5  16     1977.93     1938.74     65.80 o 
   2   5  16     4123.01     4008.24     66.48 o 
   3   5  16      487.54      525.37     34.70 o 
   4   5  16     6957.60     6839.47    124.80 o 
   5   5  16      996.68     1009.28     56.42 o 
   6   5  16     4368.20     4573.00     97.78 o 
   7   5  16        4.12        1.42     22.73 o 
  -7   6  16        2.53        8.96     22.11 o 
  -6   6  16       22.44       43.85     20.94 o 
  -5   6  16     1842.29     1889.48     53.67 o 
  -4   6  16     2366.62     2335.10     48.04 o 
  -3   6  16      602.87      661.29     25.92 o 
  -2   6  16       29.36       19.38     13.93 o 
  -1   6  16       70.55       80.15     14.25 o 
   0   6  16     1365.87     1406.73     47.52 o 
   1   6  16       48.75       48.37     13.42 o 
   2   6  16     1127.17     1102.99     33.32 o 
   3   6  16      841.10      817.33     42.01 o 
   4   6  16      509.60      478.38     46.47 o 
   5   6  16      116.64      137.54     24.69 o 
   6   6  16      263.29      334.40     32.97 o 
   7   6  16      118.34      125.19     24.82 o 
  -7   7  16      754.74      776.53     44.34 o 
  -6   7  16     1816.38     1875.53     56.64 o 
  -5   7  16      872.99      814.41     39.69 o 
  -4   7  16      723.78      720.29     33.69 o 
  -3   7  16      533.81      539.92     24.07 o 
  -2   7  16     1177.55     1160.10     30.26 o 
  -1   7  16     3907.85     3857.88     58.92 o 
   0   7  16     7430.88     7320.14     96.15 o 
   1   7  16      118.06      118.89     15.47 o 
   2   7  16     3476.10     3352.64     60.50 o 
   3   7  16      132.22      130.45     25.84 o 
   4   7  16     1190.43     1259.90     51.92 o 
   5   7  16       52.57       30.09     21.52 o 
   6   7  16     5986.49     6063.66    121.74 o 
  -6   8  16      164.07      140.84     25.98 o 
  -5   8  16      304.71      307.38     28.27 o 
  -4   8  16       60.27       69.12     20.12 o 
  -3   8  16     4674.13     4692.04     67.21 o 
  -2   8  16       49.23       45.15     13.95 o 
  -1   8  16     3152.04     3062.76     51.70 o 
   0   8  16      822.59      820.08     30.37 o 
   1   8  16     3603.25     3585.25     59.90 o 
   2   8  16       21.16       21.57     14.93 o 
   3   8  16    11060.27    10540.14    153.83 o 
   4   8  16      612.72      655.00     40.22 o 
   5   8  16     1211.47     1291.03     51.29 o 
   6   8  16     2668.65     2711.23     76.62 o 
  -6   9  16      431.02      454.41     43.34 o 
  -5   9  16       88.16       57.51     22.01 o 
  -4   9  16       45.26       39.94     18.27 o 
  -3   9  16       83.40       67.70     15.06 o 
  -2   9  16      596.21      550.09     25.41 o 
  -1   9  16      180.49      159.06     19.06 o 
   0   9  16      448.21      387.73     23.03 o 
   1   9  16     3251.02     3139.22     55.66 o 
   2   9  16     1437.88     1327.75     43.60 o 
   3   9  16        0.14       -9.65     24.98 o 
   4   9  16     1168.60     1152.96     52.34 o 
   5   9  16      234.26      211.96     29.23 o 
   6   9  16       13.53       28.06     23.08 o 
  -6  10  16      460.07      499.68     36.71 o 
  -5  10  16     5128.87     5284.52    101.42 o 
  -4  10  16     1009.16     1111.22     52.59 o 
  -3  10  16     3337.98     3260.00     65.27 o 
  -2  10  16      294.15      324.64     21.45 o 
  -1  10  16     2143.30     2015.70     44.82 o 
   0  10  16      288.74      250.02     20.60 o 
   1  10  16      778.70      738.99     29.47 o 
   2  10  16     1023.42      943.04     41.27 o 
   3  10  16     2212.46     2210.80     57.49 o 
   4  10  16      207.20      241.84     29.18 o 
   5  10  16      132.93      152.69     26.94 o 
  -5  11  16       17.33       23.35     26.82 o 
  -4  11  16      880.51      920.73     68.57 o 
  -3  11  16      169.33      168.61     23.96 o 
  -2  11  16      638.98      668.24     30.00 o 
  -1  11  16     1874.37     1879.36     43.94 o 
   0  11  16     3155.70     3166.69     57.36 o 
   1  11  16       78.92       62.97     16.78 o 
   2  11  16      489.49      432.58     27.28 o 
   3  11  16      158.07      107.64     20.96 o 
   4  11  16      168.84      230.27     30.10 o 
   5  11  16      138.31      123.18     35.27 o 
  -5  12  16     1796.21     1882.89     67.12 o 
  -4  12  16      139.38      119.84     26.61 o 
  -3  12  16      416.13      454.22     39.17 o 
  -2  12  16      392.33      359.90     30.33 o 
  -1  12  16     2807.61     2848.91     55.41 o 
   0  12  16      333.17      351.30     26.05 o 
   1  12  16      312.09      317.75     24.94 o 
   2  12  16       20.91      -11.23     15.03 o 
   3  12  16      441.25      429.99     31.05 o 
   4  12  16      130.13      103.56     26.03 o 
  -4  13  16      662.87      619.85     82.57 o 
  -3  13  16      231.44      253.21     31.26 o 
  -2  13  16      906.06      946.36     43.99 o 
  -1  13  16     1276.15     1318.50     46.62 o 
   0  13  16      723.29      710.80     34.63 o 
   1  13  16      116.55      120.67     22.98 o 
   2  13  16      684.32      670.92     33.77 o 
   3  13  16      346.86      332.64     29.51 o 
   4  13  16     1536.14     1655.67     73.57 o 
  -3  14  16       38.61       26.90     21.23 o 
  -2  14  16        7.37       27.40     27.85 o 
  -1  14  16      703.10      748.72     46.61 o 
   0  14  16        1.86       -7.29     16.57 o 
   1  14  16     1173.59     1241.39     56.55 o 
   2  14  16      220.84      237.16     26.97 o 
   3  14  16     2037.31     1908.43     58.22 o 
  -2  15  16      165.44      183.22     29.93 o 
  -1  15  16        1.36       -1.50     23.15 o 
   0  15  16      272.69      247.02     27.80 o 
   1  15  16        6.12       18.11     17.63 o 
   2  15  16     3490.80     3700.81     74.87 o 
  -7   0  17      396.44      460.87     57.95 o 
  -5   0  17      193.28      227.49     26.64 o 
  -3   0  17      443.11      490.68     33.55 o 
  -1   0  17      222.05      254.16     27.40 o 
   1   0  17       13.29        9.64     18.64 o 
   3   0  17      560.87      526.33     38.60 o 
   5   0  17      278.34      288.74     44.12 o 
   7   0  17      674.16      725.22     67.08 o 
  -7   1  17     1897.73     1939.82     58.85 o 
  -6   1  17       39.06       31.33     17.26 o 
  -5   1  17     1969.63     2066.74     44.89 o 
  -4   1  17       13.00       -8.75     13.18 o 
  -3   1  17     4113.09     4103.03     52.51 o 
  -2   1  17      241.16      271.01     15.53 o 
  -1   1  17     4137.26     4162.32     55.19 o 
   0   1  17      294.02      322.75     19.73 o 
   1   1  17     2211.51     2077.82     46.72 o 
   2   1  17       19.14       45.81     15.89 o 
   3   1  17     8468.15     8366.93    114.72 o 
   4   1  17        8.37        0.22     14.50 o 
   5   1  17     5053.11     5158.83     93.75 o 
   6   1  17      496.55      554.07     39.81 o 
   7   1  17     2689.23     2765.20     78.74 o 
  -7   2  17      213.50      196.10     32.61 o 
  -6   2  17     1173.62     1242.73     48.62 o 
  -5   2  17       39.75       28.34     13.98 o 
  -4   2  17     4567.00     4484.29     65.60 o 
  -3   2  17      321.41      319.03     16.90 o 
  -2   2  17     2048.87     1987.63     35.81 o 
  -1   2  17       62.53       57.25     11.59 o 
   0   2  17    12357.74    12055.48    139.48 o 
   1   2  17      402.93      366.20     18.78 o 
   2   2  17     4105.05     4089.58     76.64 o 
   3   2  17        1.99      -15.55     15.55 o 
   4   2  17     1281.02     1253.38     42.92 o 
   5   2  17       20.75       10.58     20.46 o 
   6   2  17      616.86      622.38     42.06 o 
   7   2  17      192.45      150.14     29.84 o 
  -7   3  17      127.48      140.89     26.09 o 
  -6   3  17      218.95      198.26     25.43 o 
  -5   3  17        1.36       -1.77     12.86 o 
  -4   3  17      725.99      694.34     27.23 o 
  -3   3  17      157.04      147.73     14.31 o 
  -2   3  17       36.22       23.14     12.07 o 
  -1   3  17       16.56       32.90     12.08 o 
   0   3  17      170.62      227.40     16.22 o 
   1   3  17       17.70       21.42     11.72 o 
   2   3  17      294.75      320.49     27.45 o 
   3   3  17      224.07      221.66     23.55 o 
   4   3  17     1098.76     1010.86     40.69 o 
   5   3  17      459.25      423.02     30.23 o 
   6   3  17      851.22      930.97     50.04 o 
   7   3  17      194.77      202.50     31.32 o 
  -7   4  17      373.33      333.53     43.00 o 
  -6   4  17     2619.98     2677.79     73.30 o 
  -5   4  17      211.05      196.73     19.96 o 
  -4   4  17     3728.72     3680.12     72.90 o 
  -3   4  17      113.84      110.96     13.96 o 
  -2   4  17     4927.12     4837.46     62.17 o 
  -1   4  17        0.93       -2.64     12.52 o 
   0   4  17     9654.71     9207.61    106.81 o 
   1   4  17      405.53      342.07     21.90 o 
   2   4  17     2405.60     2279.04     54.41 o 
   3   4  17      302.72      307.25     28.53 o 
   4   4  17     3359.22     3351.27     71.28 o 
   5   4  17      647.88      726.30     37.56 o 
   6   4  17     3343.05     3418.36     75.56 o 
  -7   5  17     2790.25     2770.97    107.31 o 
  -6   5  17       75.94       62.57     22.21 o 
  -5   5  17      872.68      846.61     36.96 o 
  -4   5  17       40.80       33.89     15.25 o 
  -3   5  17     4879.21     4927.61     67.63 o 
  -2   5  17      639.72      635.76     24.79 o 
  -1   5  17     1539.83     1612.98     38.69 o 
   0   5  17      325.98      300.92     19.24 o 
   1   5  17     1742.22     1652.93     40.98 o 
   2   5  17     1845.09     1781.99     63.86 o 
   3   5  17     5670.57     5282.02    126.85 o 
   4   5  17     2324.71     2302.66     81.78 o 
   5   5  17     1597.03     1642.93     56.68 o 
   6   5  17        3.92       -3.81     19.56 o 
  -6   6  17      617.40      601.05     37.97 o 
  -5   6  17       81.07       85.69     21.46 o 
  -4   6  17      757.98      711.23     30.29 o 
  -3   6  17       67.10       78.34     14.90 o 
  -2   6  17      822.83      795.31     30.86 o 
  -1   6  17      849.17      885.72     29.74 o 
   0   6  17       67.21       50.03     13.50 o 
   1   6  17       37.59       46.24     13.76 o 
   2   6  17       90.29      112.26     22.90 o 
   3   6  17      178.25      171.28     25.63 o 
   4   6  17        2.69      -17.10     17.10 o 
   5   6  17       69.19       50.99     23.58 o 
   6   6  17      147.77      132.49     29.08 o 
  -6   7  17      206.08      198.59     27.64 o 
  -5   7  17      550.38      537.84     34.86 o 
  -4   7  17      381.67      355.52     26.16 o 
  -3   7  17     2701.13     2643.34     48.00 o 
  -2   7  17       44.16       18.94     15.00 o 
  -1   7  17     2949.05     2877.72     50.13 o 
   0   7  17      213.19      217.54     19.44 o 
   1   7  17     4459.35     4242.61     66.82 o 
   2   7  17     1429.22     1340.34     37.94 o 
   3   7  17     5217.99     5066.27    103.59 o 
   4   7  17       57.54       67.89     23.21 o 
   5   7  17     1055.56     1047.31     51.34 o 
   6   7  17      187.00      223.18     31.84 o 
  -6   8  17     2278.72     2199.76     82.07 o 
  -5   8  17      436.30      493.80     35.04 o 
  -4   8  17     2415.63     2377.09     61.46 o 
  -3   8  17     1225.61     1222.18     36.76 o 
  -2   8  17      612.60      579.58     27.63 o 
  -1   8  17      550.70      577.10     25.57 o 
   0   8  17     3764.61     3605.40     61.34 o 
   1   8  17       53.96       52.76     14.86 o 
   2   8  17      118.25      141.27     19.81 o 
   3   8  17      139.33       86.35     19.58 o 
   4   8  17     1388.11     1524.96     55.79 o 
   5   8  17     1053.81     1111.51     52.36 o 
   6   8  17     1159.41     1182.55     57.19 o 
  -6   9  17      120.65      124.44     26.36 o 
  -5   9  17      592.27      609.64     38.75 o 
  -4   9  17      211.81      268.31     32.05 o 
  -3   9  17        0.74       10.11     16.13 o 
  -2   9  17       86.11       63.02     14.96 o 
  -1   9  17      455.57      453.15     25.28 o 
   0   9  17      626.73      634.14     28.52 o 
   1   9  17        2.51       12.44     13.23 o 
   2   9  17      394.23      405.08     29.13 o 
   3   9  17      226.06      216.82     24.32 o 
   4   9  17      910.24     1004.18     50.91 o 
   5   9  17      317.85      265.52     32.85 o 
  -5  10  17      276.99      348.97     36.82 o 
  -4  10  17     3549.16     3928.15    115.65 o 
  -3  10  17      127.69      145.06     20.72 o 
  -2  10  17     2701.95     2883.77     52.71 o 
  -1  10  17       66.15       84.57     19.24 o 
   0  10  17     2059.01     2034.38     45.43 o 
   1  10  17      204.20      191.61     21.15 o 
   2  10  17     2565.84     2584.87     62.43 o 
   3  10  17      428.55      433.49     30.71 o 
   4  10  17     1930.11     1985.50     64.49 o 
   5  10  17      395.64      382.78     36.63 o 
  -5  11  17        0.49        6.09     24.14 o 
  -4  11  17      450.25      435.40     38.57 o 
  -3  11  17     1005.91     1108.16     46.46 o 
  -2  11  17      378.45      395.42     25.60 o 
  -1  11  17      357.05      365.76     23.99 o 
   0  11  17     1751.08     1808.78     47.58 o 
   1  11  17     1006.33     1009.64     38.37 o 
   2  11  17     2187.80     2155.63     58.13 o 
   3  11  17      892.87      838.05     43.62 o 
   4  11  17      476.27      452.64     37.97 o 
  -4  12  17     1228.65     1399.27     60.24 o 
  -3  12  17      281.07      262.98     31.04 o 
  -2  12  17     3217.97     3288.81     77.86 o 
  -1  12  17       68.48       62.10     17.93 o 
   0  12  17       41.98       35.63     21.11 o 
   1  12  17      150.60      138.37     24.77 o 
   2  12  17       43.06       24.52     18.76 o 
   3  12  17      141.58      119.22     22.50 o 
   4  12  17      887.59      908.40     49.65 o 
  -3  13  17      870.35      942.94     60.37 o 
  -2  13  17      775.64      717.72     40.41 o 
  -1  13  17     1220.19     1255.72     43.67 o 
   0  13  17       69.80       64.76     18.79 o 
   1  13  17     1364.14     1373.34     44.70 o 
   2  13  17      482.16      452.35     29.75 o 
   3  13  17     1799.45     1877.05     70.77 o 
  -2  14  17       43.93       68.62     26.80 o 
  -1  14  17        0.54        1.00     21.89 o 
   0  14  17        1.42       12.18     17.76 o 
   1  14  17       59.66      109.49     20.87 o 
   2  14  17        3.35       22.68     17.97 o 
   0  15  17      608.29      616.60     38.27 o 
  -6   0  18     2202.76     2299.85     66.69 o 
  -4   0  18        3.98      -22.94     22.94 o 
  -2   0  18      177.58      159.39     19.94 o 
   0   0  18      791.35      662.67     42.71 o 
   2   0  18       90.85       96.55     31.78 o 
   4   0  18     3065.25     3102.57    154.59 o 
   6   0  18     1966.71     2099.54     97.51 o 
  -7   1  18      333.43      397.53     33.86 o 
  -6   1  18      423.39      473.73     30.14 o 
  -5   1  18       50.43       89.52     15.54 o 
  -4   1  18     2200.04     2176.68     61.44 o 
  -3   1  18      680.38      721.86     23.36 o 
  -2   1  18      226.81      231.59     21.21 o 
  -1   1  18       18.84       58.88     14.12 o 
   0   1  18     4662.03     4521.94     75.32 o 
   1   1  18       19.98        4.27     13.45 o 
   2   1  18     2994.15     2915.41     69.84 o 
   3   1  18       17.74       16.89     16.94 o 
   4   1  18     2705.48     2694.47     62.98 o 
   5   1  18       65.79       59.16     21.87 o 
   6   1  18     2566.32     2557.48     75.03 o 
  -6   2  18      361.04      332.22     26.84 o 
  -5   2  18       26.57       40.79     14.32 o 
  -4   2  18       77.41       70.95     15.14 o 
  -3   2  18     2605.41     2603.53     46.67 o 
  -2   2  18       14.86       16.93     11.70 o 
  -1   2  18     3208.87     3308.46     53.02 o 
   0   2  18      390.61      416.18     22.24 o 
   1   2  18      894.75      839.89     31.24 o 
   2   2  18      525.16      539.87     31.19 o 
   3   2  18     1865.25     1832.86     50.84 o 
   4   2  18      247.67      281.81     26.60 o 
   5   2  18      373.47      373.69     29.34 o 
   6   2  18      280.79      275.72     32.69 o 
  -6   3  18       27.12       21.32     22.06 o 
  -5   3  18       40.61       25.58     14.05 o 
  -4   3  18     1150.96     1131.92     35.43 o 
  -3   3  18     2267.88     2290.18     43.68 o 
  -2   3  18        0.29        4.28     12.26 o 
  -1   3  18     1591.84     1556.27     35.74 o 
   0   3  18       77.13       74.44     18.17 o 
   1   3  18     1676.21     1636.28     42.32 o 
   2   3  18      225.43      248.25     22.43 o 
   3   3  18     1760.78     1591.97     47.93 o 
   4   3  18     1092.95     1055.59     43.00 o 
   5   3  18      130.21      129.11     22.04 o 
   6   3  18       46.55       43.77     24.83 o 
  -6   4  18      424.33      416.06     32.91 o 
  -5   4  18     4651.62     4541.45    120.15 o 
  -4   4  18      413.42      477.30     26.21 o 
  -3   4  18     7501.85     7328.39     91.80 o 
  -2   4  18     1059.19     1088.92     30.64 o 
  -1   4  18     5874.10     5727.27     76.42 o 
   0   4  18        1.15       20.98     13.80 o 
   1   4  18     1970.39     1953.11     46.31 o 
   2   4  18      626.15      561.57     28.78 o 
   3   4  18      140.61      140.28     21.55 o 
   4   4  18       88.00       66.16     20.54 o 
   5   4  18       39.44       70.37     20.19 o 
   6   4  18       34.50       56.31     25.74 o 
  -6   5  18      148.67      146.22     26.13 o 
  -5   5  18      110.59      124.21     21.05 o 
  -4   5  18     1305.88     1284.06     37.22 o 
  -3   5  18       78.76       69.62     17.63 o 
  -2   5  18      472.59      431.91     24.88 o 
  -1   5  18     1114.03     1111.06     34.10 o 
   0   5  18     4107.95     3979.53     81.22 o 
   1   5  18     2142.39     2168.20     57.45 o 
   2   5  18     1080.12     1067.07     40.19 o 
   3   5  18      770.64      802.85     42.95 o 
   4   5  18     2196.20     2219.20     58.34 o 
   5   5  18      467.88      466.96     46.91 o 
   6   5  18     1645.48     1675.46     54.22 o 
  -6   6  18       50.12       21.53     22.22 o 
  -5   6  18     1866.10     1816.61     55.02 o 
  -4   6  18       20.34       22.55     16.40 o 
  -3   6  18     1866.26     1866.51     48.51 o 
  -2   6  18      603.12      602.76     28.33 o 
  -1   6  18      275.00      284.43     21.28 o 
   0   6  18      332.48      316.19     21.60 o 
   1   6  18       14.68       32.84     15.12 o 
   2   6  18       92.61       73.52     18.63 o 
   3   6  18      303.58      278.06     30.70 o 
   4   6  18     1828.27     1887.08     61.35 o 
   5   6  18       52.65       27.37     19.55 o 
   6   6  18      267.74      262.62     30.12 o 
  -6   7  18     1672.25     1656.76     56.21 o 
  -5   7  18        5.79       -9.13     19.30 o 
  -4   7  18       59.68       53.76     20.28 o 
  -3   7  18        0.01      -16.88     16.88 o 
  -2   7  18     1064.30     1146.75     36.23 o 
  -1   7  18     1247.13     1282.36     34.15 o 
   0   7  18     2963.12     2880.34     54.30 o 
   1   7  18     1561.07     1483.34     37.96 o 
   2   7  18     3939.57     3815.82     76.16 o 
   3   7  18     1008.90      976.34     47.26 o 
   4   7  18     2664.80     2629.14     72.97 o 
   5   7  18       68.89       75.41     29.37 o 
  -5   8  18      297.80      311.39     34.65 o 
  -4   8  18      681.25      713.17     39.74 o 
  -3   8  18      820.93      889.38     37.96 o 
  -2   8  18      656.30      653.08     29.62 o 
  -1   8  18       36.87       32.29     13.75 o 
   0   8  18       93.65       92.00     16.42 o 
   1   8  18      336.64      322.32     22.31 o 
   2   8  18       20.06       16.41     20.10 o 
   3   8  18     1695.18     1731.48     58.69 o 
   4   8  18      668.23      651.28     42.18 o 
   5   8  18      821.72      837.66     48.30 o 
  -5   9  18      419.23      426.63     39.66 o 
  -4   9  18       87.07       91.35     27.22 o 
  -3   9  18      400.02      417.69     32.42 o 
  -2   9  18      157.69      171.37     19.46 o 
  -1   9  18      100.35      110.14     17.79 o 
   0   9  18       27.49       27.96     14.58 o 
   1   9  18     2286.79     2345.16     62.58 o 
   2   9  18     1312.04     1293.73     44.67 o 
   3   9  18      549.92      545.52     39.04 o 
   4   9  18     1181.41     1261.17     55.45 o 
   5   9  18      835.37      915.68     51.60 o 
  -4  10  18      627.11      815.66     84.47 o 
  -3  10  18     7467.27     7709.50    144.71 o 
  -2  10  18        1.07       -8.37     18.29 o 
  -1  10  18     2583.94     2638.79     53.85 o 
   0  10  18      208.30      166.54     18.98 o 
   1  10  18      390.52      466.26     28.95 o 
   2  10  18        1.11        7.50     17.76 o 
   3  10  18      244.04      202.68     29.46 o 
   4  10  18       25.61       14.83     29.67 o 
  -4  11  18        3.16       54.37     26.20 o 
  -3  11  18     1138.26     1107.46     55.22 o 
  -2  11  18      112.08      167.74     22.58 o 
  -1  11  18     2920.73     3025.07     58.90 o 
   0  11  18      618.24      697.56     34.55 o 
   1  11  18     3556.41     3512.44     70.30 o 
   2  11  18      614.21      601.60     35.98 o 
   3  11  18     3238.66     3520.79    174.73 o 
   4  11  18        2.26      -10.55     21.50 o 
  -3  12  18      689.44      766.18     55.74 o 
  -2  12  18      675.40      770.01     37.62 o 
  -1  12  18     1813.87     1824.16     50.49 o 
   0  12  18     1703.69     1715.15     49.01 o 
   1  12  18      919.33      984.17     40.94 o 
   2  12  18      114.95      104.74     22.86 o 
   3  12  18       22.21       35.52     20.89 o 
  -2  13  18      975.14     1142.03     55.74 o 
  -1  13  18     4194.17     4457.93     93.29 o 
   0  13  18     1456.45     1533.07     47.56 o 
   1  13  18      474.91      517.25     31.95 o 
   2  13  18     1592.85     1665.15     55.14 o 
   0  14  18      507.86      554.33     46.35 o 
  -5   0  19     2265.34     2286.41     66.21 o 
  -3   0  19        1.32       -4.68     18.21 o 
  -1   0  19      874.41      981.29     51.54 o 
   1   0  19     1230.35     1132.03     52.01 o 
   3   0  19     3010.09     3017.76    110.49 o 
   5   0  19      250.36      226.07     42.27 o 
  -6   1  19        1.25      -17.19     17.19 o 
  -5   1  19      113.74      115.11     16.94 o 
  -4   1  19       23.90       16.85     13.91 o 
  -3   1  19     1143.45     1211.73     33.45 o 
  -2   1  19     1098.62     1066.51     31.06 o 
  -1   1  19     1208.51     1201.74     37.39 o 
   0   1  19     1501.47     1516.36     56.42 o 
   1   1  19      883.17      835.86     34.50 o 
   2   1  19       24.70       41.31     19.62 o 
   3   1  19     3257.78     3319.77     80.91 o 
   4   1  19     1305.94     1363.64     45.88 o 
   5   1  19      235.75      253.64     34.32 o 
   6   1  19       91.16       82.32     27.05 o 
  -6   2  19     2211.80     2409.99     65.87 o 
  -5   2  19        9.06      -13.06     13.06 o 
  -4   2  19     1365.31     1390.93     36.03 o 
  -3   2  19      104.57      111.97     17.54 o 
  -2   2  19      290.57      345.29     20.87 o 
  -1   2  19      345.18      368.21     21.08 o 
   0   2  19     1152.77     1135.91     36.83 o 
   1   2  19      507.49      500.09     28.03 o 
   2   2  19      140.39      153.10     20.79 o 
   3   2  19     1666.11     1634.14     49.30 o 
   4   2  19        5.36      -16.63     16.63 o 
   5   2  19     1675.84     1822.34     63.04 o 
   6   2  19     1342.10     1280.06     57.45 o 
  -6   3  19      741.00      747.02     42.46 o 
  -5   3  19      151.23      151.04     19.53 o 
  -4   3  19     1031.27      946.42     35.18 o 
  -3   3  19      435.36      479.87     28.87 o 
  -2   3  19     4039.72     4023.11     61.24 o 
  -1   3  19     1664.24     1673.54     37.88 o 
   0   3  19     3359.11     3179.65     62.13 o 
   1   3  19     1388.50     1384.76     41.59 o 
   2   3  19       13.95       -4.05     16.57 o 
   3   3  19       36.17       15.43     17.85 o 
   4   3  19      383.40      411.19     30.50 o 
   5   3  19        0.03      -17.57     17.57 o 
  -6   4  19     1654.81     1609.07     54.94 o 
  -5   4  19      216.48      243.78     25.32 o 
  -4   4  19     4547.06     4614.78     75.11 o 
  -3   4  19       11.57       11.29     16.27 o 
  -2   4  19      450.64      467.94     23.71 o 
  -1   4  19     1240.13     1175.65     32.54 o 
   0   4  19      184.46      186.17     22.98 o 
   1   4  19      811.66      827.50     40.41 o 
   2   4  19       34.13       32.40     18.06 o 
   3   4  19      851.93      928.57     42.24 o 
   4   4  19       69.68       57.13     24.18 o 
   5   4  19        0.61      -12.23     22.16 o 
  -6   5  19      930.85      973.61     47.99 o 
  -5   5  19      105.44       84.42     20.84 o 
  -4   5  19     1630.80     1729.85     48.26 o 
  -3   5  19      920.30     1011.00     40.03 o 
  -2   5  19     1688.53     1743.73     38.95 o 
  -1   5  19     1780.10     1816.16     39.71 o 
   0   5  19     1710.73     1684.20     38.71 o 
   1   5  19      415.10      414.67     29.19 o 
   2   5  19     3528.95     3488.18     73.08 o 
   3   5  19     1407.69     1383.04     46.42 o 
   4   5  19      229.10      249.80     26.24 o 
   5   5  19       97.54       79.36     22.30 o 
  -5   6  19       66.02       46.21     24.81 o 
  -4   6  19     2383.04     2611.00     67.32 o 
  -3   6  19      960.94      930.69     42.12 o 
  -2   6  19     1399.00     1408.16     39.15 o 
  -1   6  19      399.52      409.68     24.68 o 
   0   6  19       72.87       69.76     15.99 o 
   1   6  19       99.56       61.15     18.52 o 
   2   6  19       14.89       35.55     19.26 o 
   3   6  19     1058.10     1101.42     50.99 o 
   4   6  19      134.22      115.36     25.68 o 
   5   6  19      881.25      927.48     45.11 o 
  -5   7  19      283.97      287.85     33.78 o 
  -4   7  19       28.60       69.64     21.67 o 
  -3   7  19      229.88      242.68     23.97 o 
  -2   7  19      432.54      416.99     25.56 o 
  -1   7  19     2459.26     2488.01     51.94 o 
   0   7  19        7.17        4.64     18.94 o 
   1   7  19     1883.17     1949.93     72.50 o 
   2   7  19      382.37      385.92     28.80 o 
   3   7  19     2092.96     2177.43     66.94 o 
   4   7  19       92.71       65.55     24.95 o 
   5   7  19      310.29      273.51     33.19 o 
  -5   8  19      143.50      126.26     29.34 o 
  -4   8  19     2835.17     2945.24     73.42 o 
  -3   8  19       23.21       45.04     20.21 o 
  -2   8  19      244.21      208.51     21.15 o 
  -1   8  19     2336.22     2309.22     49.95 o 
   0   8  19       63.21       39.60     15.49 o 
   1   8  19      928.12      855.46     35.87 o 
   2   8  19       90.96       61.25     23.37 o 
   3   8  19     1717.67     1774.79     61.46 o 
   4   8  19      122.31      107.99     35.42 o 
  -4   9  19      625.92      652.20     45.88 o 
  -3   9  19      288.40      336.52     31.18 o 
  -2   9  19      264.21      265.46     22.80 o 
  -1   9  19     1112.77     1212.98     37.66 o 
   0   9  19      698.47      693.13     30.89 o 
   1   9  19     1648.95     1746.75     47.66 o 
   2   9  19     2346.09     2333.85     69.28 o 
   3   9  19     1353.66     1420.66     55.68 o 
   4   9  19      933.37      978.32     58.13 o 
  -4  10  19     3280.22     3569.11     93.36 o 
  -3  10  19       32.79       74.08     23.24 o 
  -2  10  19     1169.08     1191.25     43.59 o 
  -1  10  19        0.08       38.24     16.26 o 
   0  10  19      515.87      515.00     30.85 o 
   1  10  19       43.84       32.46     22.29 o 
   2  10  19       24.13       33.06     22.96 o 
   3  10  19       23.88       -3.07     31.66 o 
  -3  11  19        6.48       11.85     22.62 o 
  -2  11  19     5229.04     5393.77    102.96 o 
  -1  11  19      385.89      455.14     27.50 o 
   0  11  19     1494.72     1553.41     46.84 o 
   1  11  19        0.93       -1.56     20.32 o 
   2  11  19     2842.75     2820.41     78.63 o 
   3  11  19      472.31      477.05     40.23 o 
  -2  12  19     2141.77     2271.07     58.66 o 
  -1  12  19      749.08      834.20     39.67 o 
   0  12  19     2346.49     2345.57     58.03 o 
   1  12  19      985.21     1014.67     42.45 o 
   2  12  19      469.50      474.36     33.98 o 
  -4   0  20     1224.62     1159.68     65.54 o 
  -2   0  20       82.75       74.13     23.86 o 
   0   0  20      414.07      353.27     35.52 o 
   2   0  20     2443.14     2427.00     96.76 o 
   4   0  20     4439.92     4413.82    143.81 o 
  -5   1  20       56.93       85.46     16.87 o 
  -4   1  20       58.23       59.60     15.38 o 
  -3   1  20      572.16      592.91     31.66 o 
  -2   1  20        0.81      -10.08     13.16 o 
  -1   1  20     1515.74     1474.55     41.87 o 
   0   1  20       16.08       25.74     15.89 o 
   1   1  20     1261.26     1279.75     44.79 o 
   2   1  20       40.44       23.55     20.35 o 
   3   1  20      164.07      194.69     24.12 o 
   4   1  20      316.22      350.52     34.46 o 
   5   1  20      133.41      141.55     27.99 o 
  -5   2  20      481.26      459.33     28.43 o 
  -4   2  20      751.59      827.27     39.08 o 
  -3   2  20       52.31       37.11     17.45 o 
  -2   2  20      880.58      851.42     31.75 o 
  -1   2  20      135.95      167.16     19.84 o 
   0   2  20     1970.33     1814.56     47.06 o 
   1   2  20        9.15      -15.49     15.49 o 
   2   2  20        0.78      -13.71     16.18 o 
   3   2  20       10.91       27.56     18.63 o 
   4   2  20      325.09      319.76     28.80 o 
   5   2  20     1164.75     1123.10     60.10 o 
  -5   3  20      263.51      331.81     31.27 o 
  -4   3  20      191.88      216.90     30.02 o 
  -3   3  20     2120.35     2167.99     53.68 o 
  -2   3  20      125.83      103.04     15.76 o 
  -1   3  20     3297.52     3073.75     57.75 o 
   0   3  20      649.04      685.40     32.81 o 
   1   3  20     3653.87     3671.55     75.92 o 
   2   3  20      636.31      627.69     35.85 o 
   3   3  20     1573.51     1578.13     50.35 o 
   4   3  20      103.99       69.11     21.36 o 
   5   3  20      264.64      219.11     31.61 o 
  -5   4  20      390.00      428.68     34.05 o 
  -4   4  20      518.85      505.63     31.08 o 
  -3   4  20     1216.82     1308.72     46.43 o 
  -2   4  20        5.73       10.33     13.19 o 
  -1   4  20      658.39      615.90     29.02 o 
   0   4  20      107.07      142.53     19.88 o 
   1   4  20       10.16       24.90     16.01 o 
   2   4  20      120.04       91.39     20.47 o 
   3   4  20        7.89        0.64     22.80 o 
   4   4  20      587.12      603.80     37.01 o 
   5   4  20      145.22      155.62     25.69 o 
  -5   5  20     1129.58     1206.49     51.52 o 
  -4   5  20        4.47       30.93     25.85 o 
  -3   5  20     2443.88     2582.33     59.63 o 
  -2   5  20      422.18      388.79     23.03 o 
  -1   5  20      606.86      611.86     29.38 o 
   0   5  20       51.01       44.86     16.86 o 
   1   5  20     1627.37     1632.42     56.29 o 
   2   5  20        4.79       -1.69     14.67 o 
   3   5  20     4989.47     4844.07     94.07 o 
   4   5  20       37.91       43.14     21.23 o 
  -5   6  20      152.70      136.80     25.68 o 
  -4   6  20      298.17      303.30     30.47 o 
  -3   6  20     1133.01     1138.13     43.35 o 
  -2   6  20      674.48      672.60     28.90 o 
  -1   6  20      163.45      140.87     21.20 o 
   0   6  20     3901.63     3878.32     73.37 o 
   1   6  20        0.01        3.77     17.12 o 
   2   6  20       65.72       72.98     20.29 o 
   3   6  20        0.13      -11.89     18.47 o 
   4   6  20     1672.49     1795.15     55.67 o 
  -4   7  20      473.28      493.71     35.92 o 
  -3   7  20      547.97      556.29     33.01 o 
  -2   7  20        3.57        3.05     14.86 o 
  -1   7  20        0.00       -1.61     14.28 o 
   0   7  20     1926.98     1989.80     51.00 o 
   1   7  20        0.01       19.51     18.02 o 
   2   7  20     3408.48     3704.64    107.02 o 
   3   7  20        4.11      -20.57     20.57 o 
   4   7  20       22.95       22.53     22.48 o 
  -4   8  20      983.79      997.67     49.11 o 
  -3   8  20      103.23      145.87     25.29 o 
  -2   8  20     1104.76     1215.97     39.46 o 
  -1   8  20        4.84      -15.09     15.09 o 
   0   8  20     2641.45     2649.61     54.85 o 
   1   8  20     3219.66     3305.21     73.61 o 
   2   8  20      514.62      477.37     38.35 o 
   3   8  20       12.53       19.05     31.03 o 
  -3   9  20     3136.53     3245.27     78.03 o 
  -2   9  20      878.84      890.39     36.50 o 
  -1   9  20       79.96       94.26     18.45 o 
   0   9  20       71.49       89.74     17.81 o 
   1   9  20     1827.97     1840.43     62.51 o 
   2   9  20       13.04       10.19     23.61 o 
   3   9  20     4157.19     4319.85    102.07 o 
  -3  10  20     2827.75     3101.81     82.57 o 
  -2  10  20       10.27        5.98     20.76 o 
  -1  10  20     1216.29     1223.33     40.22 o 
   0  10  20      160.24      166.85     22.84 o 
   1  10  20      198.52      273.24     32.24 o 
   2  10  20      543.20      508.11     40.43 o 
  -2  11  20      190.43      257.61     29.41 o 
  -1  11  20     3247.41     3348.24     70.97 o 
   0  11  20      110.27      177.58     24.36 o 
   1  11  20     2244.71     2318.67     66.71 o 
  -5   0  21     3011.01     3202.20    108.99 o 
  -3   0  21     4406.54     4665.65    146.78 o 
  -1   0  21      688.65      603.21     44.60 o 
   1   0  21        4.35        2.40     26.03 o 
   3   0  21     2550.74     2544.81    105.30 o 
  -5   1  21      748.76      739.44     34.34 o 
  -4   1  21      388.55      429.61     33.30 o 
  -3   1  21      100.47      155.03     23.46 o 
  -2   1  21        2.69       11.05     15.87 o 
  -1   1  21       21.37        5.48     15.82 o 
   0   1  21     2259.21     2206.21     53.10 o 
   1   1  21        0.54        9.86     16.01 o 
   2   1  21      164.75      170.73     27.61 o 
   3   1  21       84.28       68.74     24.60 o 
   4   1  21        0.53      -21.38     21.38 o 
  -5   2  21      310.28      340.49     31.40 o 
  -4   2  21      950.77     1010.17     46.13 o 
  -3   2  21      215.18      204.89     25.50 o 
  -2   2  21      557.09      479.43     29.86 o 
  -1   2  21       13.12       -0.08     15.34 o 
   0   2  21      935.65      890.41     37.96 o 
   1   2  21      506.52      474.27     31.69 o 
   2   2  21        8.20       14.28     28.12 o 
   3   2  21      832.44      932.19     71.40 o 
   4   2  21     1164.35     1055.37     54.52 o 
  -4   3  21     2991.56     3047.99     66.95 o 
  -3   3  21       16.02       38.60     20.32 o 
  -2   3  21     3468.96     3341.68     67.50 o 
  -1   3  21      134.69      134.70     20.10 o 
   0   3  21    11616.38    11517.32    161.73 o 
   1   3  21      331.75      365.37     28.64 o 
   2   3  21     2229.70     2332.30     61.31 o 
   3   3  21     1933.17     1917.16     64.49 o 
   4   3  21      785.91      788.87     41.89 o 
  -4   4  21      740.54      845.86     39.45 o 
  -3   4  21     1007.29      964.70     41.26 o 
  -2   4  21        4.44       11.50     17.39 o 
  -1   4  21        2.21      -15.09     16.49 o 
   0   4  21       96.81      100.34     21.29 o 
   1   4  21      365.41      325.54     27.92 o 
   2   4  21      975.55     1013.35     51.83 o 
   3   4  21      279.93      328.61     34.26 o 
   4   4  21     1720.87     1786.17     56.86 o 
  -4   5  21     1174.38     1190.80     56.57 o 
  -3   5  21      215.72      231.51     25.02 o 
  -2   5  21     2975.02     3051.35     91.91 o 
  -1   5  21       28.57       25.55     15.62 o 
   0   5  21     1935.83     1879.30     54.52 o 
   1   5  21      106.88      105.97     19.64 o 
   2   5  21     1003.83     1014.78     47.13 o 
   3   5  21        0.04       -1.62     24.70 o 
   4   5  21     2373.73     2434.42     66.69 o 
  -4   6  21      765.45      774.53     43.96 o 
  -3   6  21     2782.25     2919.70     65.56 o 
  -2   6  21     1402.71     1458.85     45.90 o 
  -1   6  21     1010.50      991.05     37.55 o 
   0   6  21      302.06      275.35     27.37 o 
   1   6  21     2691.28     2709.54     60.42 o 
   2   6  21      109.71       59.98     20.62 o 
   3   6  21     1472.64     1483.05     79.09 o 
  -3   7  21        1.26       11.83     20.86 o 
  -2   7  21        0.73       -5.29     16.89 o 
  -1   7  21       40.52       39.87     18.18 o 
   0   7  21       83.34       63.02     19.01 o 
   1   7  21      101.81      137.80     23.68 o 
   2   7  21      312.92      276.78     32.26 o 
   3   7  21      705.34      808.27     48.70 o 
  -3   8  21       34.40       29.53     26.73 o 
  -2   8  21       49.23       42.97     20.32 o 
  -1   8  21      222.33      194.21     25.27 o 
   0   8  21       46.97       37.57     24.47 o 
   1   8  21     1282.29     1296.66     57.19 o 
   2   8  21       72.97       44.99     23.90 o 
  -2   9  21     1877.88     1994.37     54.72 o 
  -1   9  21      189.17      202.98     25.92 o 
   0   9  21     1562.17     1618.85     53.94 o 
   1   9  21     1297.24     1280.22     57.68 o 
   2   9  21      529.61      545.01     42.45 o 
   0  10  21        7.49       19.22     20.18 o 
  -4   0  22     2857.82     2871.31     93.14 o 
  -2   0  22      202.63      175.58     41.51 o 
   0   0  22     2002.93     1931.89    100.58 o 
   2   0  22      829.23      868.08    122.18 o 
  -4   1  22        6.67       41.22     21.79 o 
  -3   1  22     1224.37     1173.87     56.96 o 
  -2   1  22       18.88       19.35     22.49 o 
  -1   1  22      494.89      507.69     30.20 o 
   0   1  22       42.28       71.40     19.50 o 
   1   1  22      643.41      588.62     36.16 o 
   2   1  22       38.99       10.00     22.87 o 
   3   1  22     2048.46     2091.22     95.21 o 
  -4   2  22      607.16      597.33     38.62 o 
  -3   2  22       16.18        6.95     20.33 o 
  -2   2  22      372.26      425.57     37.65 o 
  -1   2  22      639.36      653.59     40.96 o 
   0   2  22     1628.65     1723.40     48.83 o 
   1   2  22     4065.09     4106.36     85.79 o 
   2   2  22     1631.35     1638.68     60.91 o 
   3   2  22      551.88      528.35     42.01 o 
  -3   3  22     4156.37     4318.44     91.16 o 
  -2   3  22        2.67       -6.09     18.55 o 
  -1   3  22     3474.14     3514.47     70.45 o 
   0   3  22        0.24       75.35     26.34 o 
   1   3  22     1378.49     1353.67     49.08 o 
   2   3  22        2.16       -7.51     21.94 o 
   3   3  22     2119.88     2212.89     63.45 o 
  -3   4  22      178.40      226.83     28.09 o 
  -2   4  22      517.88      588.26     38.13 o 
  -1   4  22      678.25      659.12     34.52 o 
   0   4  22     1333.42     1449.95     45.46 o 
   1   4  22      896.92      984.27     50.19 o 
   2   4  22        8.42       -1.74     19.44 o 
   3   4  22      488.22      464.00     35.06 o 
  -3   5  22     2779.39     3004.11     74.70 o 
  -2   5  22      203.43      208.08     27.06 o 
  -1   5  22     3492.00     3527.03     66.10 o 
   0   5  22        0.18        5.95     20.73 o 
   1   5  22     1157.09     1202.73     47.81 o 
   2   5  22      292.28      302.07     29.81 o 
  -2   6  22      526.15      569.10     37.12 o 
  -1   6  22       52.44       46.11     17.94 o 
   0   6  22     1404.43     1432.07     50.11 o 
   1   6  22       25.95       39.22     25.72 o 
   2   6  22     1839.70     1927.82     59.25 o 
  -2   7  22       94.75       71.41     23.44 o 
  -1   7  22      412.77      410.05     29.28 o 
   0   7  22       17.14       17.10     26.50 o 
   1   7  22      113.57       88.23     23.59 o 
  -1   8  22       24.33       17.23     28.46 o 
   0   8  22      585.71      649.88     39.07 o 
  -1   0  23      369.31      314.98     38.39 o 
   1   0  23     3576.68     3983.27    248.55 o 
  -2   1  23      647.72      574.82     42.79 o 
  -1   1  23        1.85       -7.51     16.99 o 
   0   1  23     1834.33     1944.68     53.87 o 
   1   1  23      568.06      683.59     40.28 o 
   2   1  23      163.13      152.77     29.20 o 
  -2   2  23      357.71      402.70     38.62 o 
  -1   2  23      151.63      157.50     22.94 o 
   0   2  23     2285.53     2343.38     58.87 o 
   1   2  23      208.03      265.87     28.85 o 
   2   2  23       46.84        1.33     23.26 o 
  -2   3  23     2760.61     2930.35     84.13 o 
  -1   3  23      225.51      245.17     25.59 o 
   0   3  23     6344.24     6494.74    106.37 o 
   1   3  23        0.04       -1.31     19.77 o 
   2   3  23     2305.10     2345.55    101.42 o 
  -2   4  23       23.88       39.22     22.22 o 
  -1   4  23        1.04       27.38     18.73 o 
   0   4  23     1839.54     1819.03     57.00 o 
   1   4  23      183.48      214.31     27.03 o 
  -1   5  23        3.30       -1.44     17.84 o 
   0   5  23      494.99      469.80     34.66 o 
                                                 
